# Supplementary material for: Potent neutralization by antibodies targeting the MPXV A28 protein
Source: Nat Commun. 2025 Dec 10;16:11455. doi: 10.1038/s41467-025-66344-0 (PMC12748864; doi:10.1038/s41467-025-66344-0)
Supplement: Supplementary file 3 — Supplemental Data 1 [file 41467_2025_66344_MOESM3_ESM.xlsx]

## Sheet: Sheet1
Supplemental Data 1: Anti-MPXV mAbs sequence data:
mAb	Donor	Time point	Target Antigen	Heavy chain							Light chain
				V	D	J	Isotype	IgH mutations (%) from germline	CDR3	CDR3 length	Light chain	V	J	IgL mutations (%) from germline	CDR3	CDR3 length
4M1130	Mpx04	1	A35	3-30, 3-30-5	2-21	4	IgG1	0.7	AKMYCGGDCYSSFDY	15	Kappa	3-15	4	0	QQYNNWPPLT	10
4M1133	Mpx04	1	A35	3-30, 3-30-5	2-21	3	IgG1	2.4	AKESCGGDCYSAFDI	15	Kappa	3-15	1	0.7	QQYNNWPRWT	10
4M1154	Mpx04	1	A35	1-46	6-6	4	IgG1	0.7	ARGGGIAARPIGY	13	Kappa	1-27	3	0	QKYNSAPFT	9
4M1166	Mpx04	1	A35	3-30, 3-30-5	2-21	3	IgG1	2.7	AKRYCGGDCYHAFHI	15	Kappa	3-15	1	0.4	HQYNNWLQT	9
4M1188	Mpx04	1	A35	7-4-1	2-15	4	IgG1	1.7	ARELRHCSGGSCYPRLDS	18	Kappa	3-20	2	1	QQYGSSPYT	9
4M1204	Mpx04	1	A35	1-46	6-19	4	IgG3	0.7	ARGGGMAVAGTNY	13	Lambda	1-47	3	0.3	AAWDDSLSGQ	10
4M1205	Mpx04	1	A35	7-4-1	4-11, 4-4	5	IgG1	1	ARELRRTTVNRSQWFDP	17	Lambda	1-51	2, 3	0.7	GTWDSSLSAVV	11
4M1224	Mpx04	1	A35	3-30, 3-30-5	2-21	4	IgG1	0.7	AKRYCGGDCYSSLDY	15	Kappa	3-15	1	0.7	QQYSNWPPWT	10
4M2131	Mpx04	2	A35	3-30, 3-30-5	2-21	4	IgG1	5.2	AQVFCVGDCYGRLDY	15	Kappa	1-27	4	2.5	QKYDSALGH	9
5M1111	Mpx05	1	H3	5-51	1-1, 4-17, 4-23	3	IgG1	2.7	ARHRYGSFDY	10	Lamnda	1-40	3	3	QSYDSGLSGSV	11
5M1191	Mpx05	1	H3	3-30, 3-30-5	6-6	4	IgG1	4.8	AKSLPFGRSISEDSDS	16	Kappa	1-16	5	2.4	LQYSSNPPT	9
5M1196	Mpx05	1	H3	3-30, 3-30-5	3-16	4	IgG1	4.5	AKGANFFDS	9	Lamnda	2-21	2, 3	3.1	CSYAGNYRV	9
5M1380	Mpx05	1	H3	3-9	6-19	1	IgG1	1.4	AKASRITVAGKYFQH	15	Kappa	1-5	1	0	QQYNSYPWT	9
7M1162	Mpx07	1	H3	3-23, 3-23D	2-15	5	IgG1	2.4	AKDGGYCSGNRCYWDWFDP	19	Lambda	1-47	3	1.7	AAWDDSLSAWV	11
8M2110	Mpx08	2	A28	4-4	3-3	6	IgG1	3.8	ARLRYDFWSGSKGRYYMDV	19	Kappa	1-33, 1D-33	3	2.1	QQYYNLPFT	9
10M1135	Mpx10	1	A28	3-30, 3-30-5	2-2	4	IgG1	8.1	ARESAGGFCTGTTCYGYYFDY	21	Lambda	2-23	3	5.3	CSYGGTWV	8
10M2146	Mpx10	2	A28	5-51	3-22	5	IgG1	4.1	ARRPKNYYDASGYYNWLDP	19	Kappa	1-5	1	2.1	QQYNSYLGA	9
10M2154	Mpx10	2	A28	5-51	3-22	5	IgG1	2.7	ARRPKYYYDSRGYYNWLDP	19	Kappa	1-5	1	1.4	QQYNSYLGT	9
