# Supplementary material for: Potent neutralization by antibodies targeting the MPXV A28 protein
Source: Nat Commun. 2025 Dec 10;16:11455. doi: 10.1038/s41467-025-66344-0 (PMC12748864; doi:10.1038/s41467-025-66344-0)
Supplement: Supplementary file 6 — Source Data [file 41467_2025_66344_MOESM6_ESM.xlsx]

## Sheet: Figure 1
Figure 1B
Dotted area represent blot's image included in the manuscript.
Figure 1E
Values represent O.D. 650 as measured in ELISA
		MPXV A28																					MPXV A35
		8M2110			10M1135			10M2146			10M2154			VIG			MGO53						4M1130			4M1133			4M1154			4M1166			4M1188			4M1204			4M1205			4M1224			4M2131
	mAb concentration (μg/ml)	i	ii	iii	i	ii	iii	i	ii	iii	i	ii	iii	i	ii	iii	i	ii	iii			mAb concentration (μg/ml)	i	ii	iii	i	ii	iii	i	ii	iii	i	ii	iii	i	ii	iii	i	ii	iii	i	ii	iii	i	ii	iii	i	ii	iii
	10	1.13	1.168	1.136	1.456	1.439	1.44	2.068	1.997	1.934	1.857	1.828	1.832	0.508	0.542	0.772	0.044	0.044	0.044			10	1.969	1.948	1.948	1.947	1.888	1.832	2.087	2.105	2.339	1.961	1.933	1.965	2.093	2.001	2.082	1.832	1.945	1.905	2.029	2.088	2.186	2.017	1.992	1.978	2.027	2.014	2.025
	2.5	1.013	1.164	1.135	1.27	1.153	1.22	2.011	1.955	1.91	1.821	1.803	1.757	0.212	0.219	0.215	0.043	0.044	0.044			2.5	1.822	1.786	1.668	1.847	1.78	1.639	1.897	1.937	2.223	1.98	1.835	1.896	1.946	1.922	1.863	1.498	1.732	1.521	2.036	1.935	2.159	1.969	1.882	1.95	1.957	1.976	1.981
	0.625	0.836	0.893	0.914	0.905	0.792	0.873	1.943	1.853	1.876	1.811	1.804	1.692	0.092	0.093	0.098	0.043	0.041	0.043			0.625	1.794	1.639	1.575	1.727	1.62	1.559	1.542	1.771	1.914	1.818	1.676	1.75	1.938	1.698	1.838	1.19	1.192	1.3	1.795	1.838	1.996	1.804	1.898	1.851	1.697	1.943	1.902
	0.15625	0.459	0.566	0.594	0.493	0.407	0.49	1.792	1.762	1.701	1.72	1.645	1.617	0.059	0.058	0.053	0.043	0.04	0.043			0.15625	1.596	1.502	1.481	1.523	1.487	1.422	1.468	1.461	1.599	1.505	1.567	1.684	1.592	1.694	1.676	0.584	0.584	0.534	1.608	1.694	1.784	1.645	1.718	1.716	1.744	1.559	1.742
	0.0390625	0.21	0.25	0.268	0.181	0.171	0.188	1.514	1.461	1.432	1.302	1.323	1.325	0.048	0.048	0.046	0.042	0.044	0.044			0.0390625	1.406	1.233	1.29	1.328	1.345	1.345	1.01	1.081	1.008	1.353	1.358	1.436	1.542	1.379	1.327	0.187	0.2	0.198	1.436	1.428	1.506	1.428	1.357	1.532	1.435	1.493	1.469
	0.00976562	0.093	0.103	0.114	0.081	0.08	0.085	0.922	0.982	0.942	0.764	0.781	0.765	0.046	0.045	0.041	0.046	0.037	0.041			0.00976562	1.008	0.918	0.877	1.027	1.059	0.921	0.385	0.444	0.397	0.947	1.021	1.046	1.018	0.956	0.986	0.083	0.08	0.08	0.891	0.842	0.871	1.006	1.067	1.041	0.21	0.871	0.889
	0.00244141	0.056	0.058	0.059	0.056	0.051	0.052	0.388	0.396	0.41	0.298	0.285	0.302	0.046	0.049	0.042	0.043	0.042	0.043			0.00244141	0.431	0.375	0.395	0.486	0.488	0.433	0.138	0.138	0.131	0.461	0.47	0.461	0.46	0.463	0.405	0.071	0.057	0.052	0.368	0.371	0.355	0.508	0.466	0.476	0.267	0.324	0.34
	0.000610352	0.043	0.044	0.046	0.041	0.044	0.044	0.148	0.145	0.144	0.111	0.113	0.117	0.044	0.044	0.043	0.042	0.042	0.043			0.000610352	0.175	0.165	0.164	0.181	0.185	0.175	0.062	0.066	0.067	0.172	0.184	0.176	0.184	0.174	0.175	0.045	0.048	0.052	0.134	0.137	0.132	0.192	0.188	0.193	0.14	0.132	0.134
	0.000152588	0.041	0.043	0.041	0.041	0.045	0.042	0.067	0.066	0.07	0.057	0.059	0.062	0.042	0.043	0.049	0.046	0.043	0.043			0.000152588	0.078	0.078	0.081	0.082	0.083	0.082	0.049	0.049	0.05	0.086	0.084	0.078	0.082	0.082	0.077	0.047	0.046	0.046	0.061	0.067	0.072	0.086	0.085	0.088	0.074	0.194	0.076
	3.8147e-05	0.041	0.041	0.043	0.044	0.044	0.049	0.049	0.047	0.048	0.045	0.046	0.045	0.044	0.042	0.045	0.042	0.045	0.043			3.8147e-05	0.051	0.052	0.053	0.057	0.057	0.052	0.045	0.046	0.047	0.052	0.053	0.053	0.067	0.057	0.059	0.048	0.048	0.046	0.052	0.054	0.056	0.059	0.061	0.061	0.071	0.062	0.059
	9.53674e-06	0.041	0.041	0.039	0.04	0.043	0.042	0.045	0.042	0.047	0.043	0.044	0.043	0.044	0.042	0.049	0.044	0.043	0.044			9.53674e-06	0.045	0.045	0.048	0.049	0.046	0.047	0.049	0.051	0.049	0.046	0.047	0.049	0.063	0.056	0.053	0.047	0.047	0.046	0.088	0.044	0.05	0.052	0.055	0.054	0.06	0.057	0.056
	2.38419e-06	0.04	0.041	0.039	0.039	0.042	0.042	0.043	0.041	0.043	0.042	0.04	0.041	0.044	0.039	0.044	0.044	0.043	0.043			2.38419e-06	0.043	0.045	0.046	0.046	0.045	0.046	0.046	0.046	0.046	0.042	0.047	0.046	0.066	0.053	0.045	0.051	0.044	0.042	0.046	0.047	0.055	0.052	0.054	0.051	0.058	0.053	0.049
Figure 1F
Values represent O.D. 650 as measured in ELISA
		VACV A26																					VACV A33
		8M2110			10M1135			10M2146			10M2154			VIG			MGO53						4M1130			4M1133			4M1154			4M1166			4M1188			4M1204			4M1205			4M1224			4M2131
	mAb concentration (μg/ml)	i	ii	iii	i	ii	iii	i	ii	iii	i	ii	iii	i	ii	iii	i	ii	iii			mAb concentration (μg/ml)	i	ii	iii	i	ii	iii	i	ii	iii	i	ii	iii	i	ii	iii	i	ii	iii	i	ii	iii	i	ii	iii	i	ii	iii
	10	2.635	2.619	2.551	0.393	0.495	0.535	2.031	2.032	1.838	1.874	1.941	1.864	0.788	0.728	0.948	0.044	0.044	0.043			10	1.598	1.628	1.661	1.944	1.835	1.884	0.081	0.06	0.092	1.728	1.802	1.846	0.197	0.185	0.212	0.047	0.043	0.043	1.434	1.468	1.532	1.882	1.907	1.914	1.93	1.875	1.898
	2.5	2.557	2.58	2.523	0.164	0.178	0.2	2.016	1.925	1.742	1.419	1.458	1.472	0.298	0.28	0.286	0.042	0.042	0.042			2.5	1.487	1.487	1.437	1.88	1.771	1.76	0.051	0.043	0.063	1.675	1.722	1.677	0.073	0.077	0.075	0.041	0.043	0.045	0.918	0.909	0.84	1.722	1.829	1.79	1.847	1.86	1.897
	0.625	2.528	2.474	2.479	0.079	0.083	0.08	1.932	1.903	1.767	0.913	0.878	0.9	0.109	0.106	0.107	0.042	0.043	0.044			0.625	1.212	1.243	1.272	1.824	1.687	1.638	0.053	0.043	0.047	1.673	1.667	1.648	0.049	0.049	0.051	0.041	0.041	0.042	0.373	0.355	0.336	1.734	1.736	1.772	1.834	1.805	1.847
	0.15625	2.225	2.2	2.211	0.051	0.055	0.055	1.762	1.768	1.597	0.413	0.383	0.341	0.063	0.054	0.057	0.04	0.042	0.041			0.15625	0.764	0.772	0.774	1.726	1.54	1.487	0.042	0.042	0.044	1.455	1.575	1.563	0.043	0.046	0.044	0.041	0.042	0.041	0.113	0.12	0.277	1.577	1.61	1.643	1.702	1.683	1.728
	0.0390625	1.599	1.537	1.509	0.044	0.048	0.045	1.47	1.432	1.367	0.161	0.148	0.117	0.05	0.041	0.048	0.043	0.04	0.04			0.0390625	0.222	0.251	0.238	1.538	1.403	1.358	0.043	0.042	0.05	1.294	1.338	1.353	0.042	0.042	0.042	0.039	0.045	0.042	0.062	0.06	0.067	1.38	1.397	1.317	1.515	1.507	1.507
	0.00976562	0.707	0.781	0.718	0.049	0.045	0.044	0.877	0.92	0.921	0.072	0.069	0.062	0.046	0.039	0.043	0.039	0.04	0.043			0.00976562	0.075	0.086	0.077	1.169	1.06	1.009	0.043	0.043	0.043	0.836	0.836	0.83	0.041	0.041	0.046	0.035	0.047	0.044	0.039	0.047	0.048	0.893	0.838	0.838	1.078	1.082	1.016
	0.00244141	0.256	0.262	0.241	0.042	0.043	0.042	0.363	0.339	0.385	0.05	0.052	0.043	0.045	0.04	0.043	0.043	0.043	0.042			0.00244141	0.049	0.049	0.048	0.561	0.479	0.491	0.042	0.041	0.042	0.324	0.331	0.32	0.04	0.04	0.042	0.036	0.041	0.041	0.044	0.041	0.044	0.355	0.376	0.344	0.5	0.524	0.51
	0.000610352	0.099	0.099	0.098	0.046	0.042	0.042	0.134	0.131	0.144	0.042	0.045	0.041	0.043	0.042	0.043	0.042	0.042	0.041			0.000610352	0.044	0.044	0.043	0.2	0.175	0.188	0.042	0.044	0.043	0.123	0.129	0.126	0.041	0.041	0.042	0.04	0.042	0.041	0.042	0.04	0.044	0.123	0.132	0.126	0.198	0.19	0.197
	0.000152588	0.055	0.054	0.057	0.04	0.041	0.043	0.07	0.063	0.064	0.043	0.043	0.04	0.044	0.041	0.043	0.043	0.042	0.043			0.000152588	0.042	0.042	0.043	0.085	0.078	0.081	0.042	0.042	0.043	0.065	0.062	0.057	0.039	0.04	0.041	0.041	0.041	0.04	0.042	0.041	0.045	0.066	0.068	0.076	0.088	0.086	0.087
	3.8147e-05	0.044	0.043	0.044	0.038	0.042	0.041	0.048	0.048	0.047	0.042	0.046	0.04	0.042	0.041	0.042	0.057	0.133	0.042			3.8147e-05	0.042	0.041	0.042	0.054	0.052	0.052	0.042	0.042	0.043	0.047	0.048	0.047	0.042	0.043	0.043	0.041	0.042	0.042	0.041	0.041	0.045	0.051	0.05	0.049	0.059	0.058	0.058
	9.53674e-06	0.041	0.041	0.043	0.039	0.042	0.043	0.043	0.043	0.044	0.041	0.04	0.04	0.044	0.041	0.042	0.162	0.117	0.04			9.53674e-06	0.045	0.042	0.043	0.045	0.045	0.046	0.042	0.04	0.043	0.045	0.048	0.058	0.042	0.043	0.041	0.039	0.041	0.041	0.041	0.041	0.048	0.046	0.044	0.047	0.05	0.05	0.051
	2.38419e-06	0.039	0.038	0.042	0.039	0.039	0.04	0.04	0.041	0.04	0.04	0.043	0.035	0.043	0.041	0.041	0.042	0.041	0.042			2.38419e-06	0.042	0.042	0.126	0.044	0.043	0.04	0.04	0.049	0.042	0.044	0.044	0.052	0.04	0.039	0.043	0.049	0.04	0.044	0.046	0.106	0.043	0.053	0.04	0.045	0.045	0.044	0.048
Figure 1G
Values represent AUC values from 1E and 1F
		MPXV A28	VACV A26																				MPXV A35	VACV A33
	8M2110	10.68	25.42																			4M1130	18.09	14.7
	10M1135	12.27	2.74																			4M1133	17.78	18.14
	10M2146	19.54	19.07																			4M1154	20.2	0.6093
	10M2154	17.98	15.07																			4M1166	18.88	17.16
	VIG	3.419	4.577																			4M1188	19.42	1.169
	MGO53	0.4358	0.427																			4M1204	16.15	0.4324
																						4M1205	20.28	10.18
																						4M1224	19.34	18.11
																						4M2131	19.6	18.66
																						VIG	1.39	1.975
																						MGO53	0.5094	0.4717
Figure 1H
Values represent O.D. 650 as measured in ELISA
		MPXV A28 (biotynilated mAb 8M2110)								MPXV A28 (biotynilated mAb 10M2146)													MPXV A35 (biotynilated mAb 4M1130)														MPXV A35 (biotynilated mAb 4M1133)
	Primary mAb (μg/ml)	8M2110	10M1135	10M2146	10M2154	MGO53	PBS		Primary mAb (μg/ml)	8M2110	10M1135	10M2146	10M2154	MGO53	PBS							Primary mAb (μg/ml)	4M1130	4M1133	4M1154	4M1166	4M1188	4M1204	4M1205	4M1224	4M2131	VIG	MGO53	PBS		Primary mAb (μg/ml)	4M1130	4M1133	4M1154	4M1166	4M1188	4M1204	4M1205	4M1224	4M2131	VIG	MGO53	PBS
	64	0.101	1.878	0.063	0.159	1.774	1.952		64	1.551	1.65	0.076	0.937	1.737	1.734							64	0.159	0.048	2.071	0.079	0.083	1.984	0.061	0.053	0.046	1.959	1.895	2.004		64	0.158	0.05	2.017	0.082	0.096	1.96	0.062	0.055	0.045	1.947	1.942	1.942
	16	0.154	1.834	0.066	0.222	1.649	1.818		16	1.696	1.814	0.102	1.342	1.838	1.812							16	0.825	0.085	2.02	0.288	0.248	1.917	0.069	0.17	0.057	1.908	1.903	1.972		16	0.575	0.078	2.047	0.221	0.22	1.946	0.068	0.119	0.054	1.918	1.98	2.01
	4	0.3	1.944	0.075	0.348	1.773	1.946		4	1.686	1.819	0.306	1.546	1.815	1.855							4	1.835	1.011	2.019	1.342	1.38	1.923	0.72	1.336	0.614	1.874	1.945	1.913		4	1.595	0.692	2.042	0.977	1.058	1.938	0.41	0.868	0.332	1.973	2.008	1.957
	1	0.634	1.952	0.332	0.682	1.862	1.908		1	1.757	1.834	1.459	1.697	1.794	1.789							1	2.042	1.914	2.036	1.905	1.877	1.952	1.856	1.914	1.88	1.939	2.043	2.026		1	2.007	1.936	2.001	1.838	1.852	1.97	1.816	1.861	1.79	1.801	1.978	1.984
	0.25	1.217	2.008	1.416	1.478	1.97	1.966		0.25	1.814	1.765	1.696	1.698	1.783	1.704							0.25	2.123	2.075	2.067	2.013	1.973	1.992	1.939	1.954	1.986	1.99	2.027	2.001		0.25	2.073	2.039	1.929	1.788	1.995	1.976	1.935	1.973	1.946	1.989	2.051	1.98
	0.0625	1.636	1.902	1.827	1.726	1.819	1.886		0.0625	1.814	1.772	1.838	1.747	1.798	1.784							0.0625	2.138	2.076	2.092	2.037	2.008	2.017	1.999	2.016	2.029	2.005	2.047	2.027		0.0625	2.096	2.075	2.057	2.044	2.019	2.017	2.001	2.029	2.016	1.984	2.052	2.012
	0.015625	1.815	1.902	1.868	1.805	1.716	1.874		0.015625	1.774	1.835	1.757	1.681	1.805	1.778							0.015625	2.13	2.115	2.116	2.085	2.052	2.033	2.022	2.013	2.061	1.998	2.063	2.054		0.015625	2.115	2.108	2.091	2.075	2.081	2.052	2.031	2.051	2.052	2.011	2.051	2.013
	0.00390625	1.926	1.742	1.822	1.793	1.747	1.784		0.00390625	1.853	1.768	1.818	1.683	1.872	1.814							0.00390625	2.096	2.128	2.111	2.085	2.053	2.055	2.041	2.057	2.09	2.052	2.1	2.1		0.00390625	2.065	2.105	2.092	2.064	2.025	2.029	2.037	2.039	2.002	2.001	2.046	2.057
Figure 1K
Values represent O.D. 650 as measured in ELISA
		MPXV A28																					MPXV A35
		8M2110			10M2146			10M2154			Germline 1 (10M2146 & 10M2154)			Germline 2 (8M2110)									4M1130			4M1133			4M1166			4M1224			Germline 3 (4M1130 & 4M1224)			Germline 4 (4M1133 & 4M1166)
	mAb concentration (μg/ml)	i	ii	iii	i	ii	iii	i	ii	iii	i	ii	iii	i	ii	iii						mAb concentration (μg/ml)	i	ii	iii	i	ii	iii	i	ii	iii	i	ii	iii	i	ii	iii	i	ii	iii
	10	1.13	1.168	1.136	2.068	1.997	1.934	1.857	1.828	1.832	1.807	1.833	1.809	0.126	0.124	0.12						10	1.969	1.948	1.948	1.947	1.888	1.832	1.961	1.933	1.965	2.017	1.992	1.978	1.863	1.996	1.829	0.189	0.163	0.208
	2.5	1.013	1.164	1.135	2.011	1.955	1.91	1.821	1.803	1.757	1.72	1.794	1.798	0.11	0.1	0.108						2.5	1.822	1.786	1.668	1.847	1.78	1.639	1.98	1.835	1.896	1.969	1.882	1.95	1.809	1.931	1.812	0.109	0.111	0.105
	0.625	0.836	0.893	0.914	1.943	1.853	1.876	1.811	1.804	1.692	1.652	1.76	1.769	0.138	0.083	0.081						0.625	1.794	1.639	1.575	1.727	1.62	1.559	1.818	1.676	1.75	1.804	1.898	1.851	1.628	1.773	1.769	0.066	0.072	0.063
	0.15625	0.459	0.566	0.594	1.792	1.762	1.701	1.72	1.645	1.617	1.55	1.634	1.638	0.059	0.075	0.067						0.15625	1.596	1.502	1.481	1.523	1.487	1.422	1.505	1.567	1.684	1.645	1.718	1.716	1.513	1.595	1.564	0.056	0.052	0.051
	0.0390625	0.21	0.25	0.268	1.514	1.461	1.432	1.302	1.323	1.325	1.309	1.334	1.354	0.048	0.053	0.052						0.0390625	1.406	1.233	1.29	1.328	1.345	1.345	1.353	1.358	1.436	1.428	1.357	1.532	1.11	1.182	1.143	0.05	0.05	0.048
	0.00976562	0.093	0.103	0.114	0.922	0.982	0.942	0.764	0.781	0.765	0.88	0.83	0.853	0.046	0.047	0.048						0.00976562	1.008	0.918	0.877	1.027	1.059	0.921	0.947	1.021	1.046	1.006	1.067	1.041	0.5	0.49	0.499	0.048	0.048	0.049
	0.00244141	0.056	0.058	0.059	0.388	0.396	0.41	0.298	0.285	0.302	0.373	0.355	0.359	0.04	0.05	0.047						0.00244141	0.431	0.375	0.395	0.486	0.488	0.433	0.461	0.47	0.461	0.508	0.466	0.476	0.188	0.18	0.186	0.047	0.063	0.045
	0.000610352	0.043	0.044	0.046	0.148	0.145	0.144	0.111	0.113	0.117	0.134	0.129	0.132	0.036	0.047	0.049						0.000610352	0.175	0.165	0.164	0.181	0.185	0.175	0.172	0.184	0.176	0.192	0.188	0.193	0.086	0.085	0.082	0.049	0.047	0.045
	0.000152588	0.041	0.043	0.041	0.067	0.066	0.07	0.057	0.059	0.062	0.067	0.066	0.064	0.046	0.046	0.045						0.000152588	0.078	0.078	0.081	0.082	0.083	0.082	0.086	0.084	0.078	0.086	0.085	0.088	0.061	0.056	0.094	0.048	0.048	0.045
	3.8147e-05	0.041	0.041	0.043	0.049	0.047	0.048	0.045	0.046	0.045	0.049	0.047	0.047	0.045	0.046	0.047						3.8147e-05	0.051	0.052	0.053	0.057	0.057	0.052	0.052	0.053	0.053	0.059	0.061	0.061	0.055	0.05	0.05	0.05	0.048	0.047
	9.53674e-06	0.041	0.041	0.039	0.045	0.042	0.047	0.043	0.044	0.043	0.045	0.045	0.044	0.043	0.045	0.047						9.53674e-06	0.045	0.045	0.048	0.049	0.046	0.047	0.046	0.047	0.049	0.052	0.055	0.054	0.051	0.048	0.049	0.048	0.048	0.047
	2.38419e-06	0.04	0.041	0.039	0.043	0.041	0.043	0.042	0.04	0.041	0.045	0.041	0.043	0.044	0.043	0.044						2.38419e-06	0.043	0.045	0.046	0.046	0.045	0.046	0.042	0.047	0.046	0.052	0.054	0.051	0.05	0.047	0.049	0.048	0.048	0.045
Figure 1L
Values represent O.D. 650 as measured in ELISA
		VACV A26																					VACV A33
		8M2110			10M2146			10M2154			Germline 1 (10M2146 & 10M2154)			Germline 2 (8M2110)									4M1130			4M1133			4M1166			4M1224			Germline 3 (4M1130 & 4M1224)			Germline 4 (4M1133 & 4M1166)
	mAb concentration (μg/ml)	i	ii	iii	i	ii	iii	i	ii	iii	i	ii	iii	i	ii	iii						mAb concentration (μg/ml)	i	ii	iii	i	ii	iii	i	ii	iii	i	ii	iii	i	ii	iii	i	ii	iii
	10	2.635	2.619	2.551	2.031	2.032	1.838	1.874	1.941	1.864	1.591	1.849	1.799	1.677	1.737	1.645						10	1.598	1.628	1.661	1.944	1.835	1.884	1.728	1.802	1.846	1.882	1.907	1.914	1.068	1.103	1.078	0.104	0.102	0.103
	2.5	2.557	2.58	2.523	2.016	1.925	1.742	1.419	1.458	1.472	1.72	1.767	1.77	1.691	1.811	1.66						2.5	1.487	1.487	1.437	1.88	1.771	1.76	1.675	1.722	1.677	1.722	1.829	1.79	0.727	0.649	0.672	0.063	0.06	0.061
	0.625	2.528	2.474	2.479	1.932	1.903	1.767	0.913	0.878	0.9	1.682	1.733	1.721	1.557	1.648	1.558						0.625	1.212	1.243	1.272	1.824	1.687	1.638	1.673	1.667	1.648	1.734	1.736	1.772	0.287	0.286	0.277	0.052	0.057	0.049
	0.15625	2.225	2.2	2.211	1.762	1.768	1.597	0.413	0.383	0.341	1.533	1.553	1.561	1.277	1.257	1.248						0.15625	0.764	0.772	0.774	1.726	1.54	1.487	1.455	1.575	1.563	1.577	1.61	1.643	0.113	0.11	0.104	0.049	0.047	0.046
	0.0390625	1.599	1.537	1.509	1.47	1.432	1.367	0.161	0.148	0.117	1.221	1.274	1.233	0.702	0.693	0.7						0.0390625	0.222	0.251	0.238	1.538	1.403	1.358	1.294	1.338	1.353	1.38	1.397	1.317	0.063	0.064	0.062	0.045	0.043	0.045
	0.00976562	0.707	0.781	0.718	0.877	0.92	0.921	0.072	0.069	0.062	0.664	0.72	0.751	0.264	0.271	0.258						0.00976562	0.075	0.086	0.077	1.169	1.06	1.009	0.836	0.836	0.83	0.893	0.838	0.838	0.054	0.048	0.047	0.045	0.043	0.044
	0.00244141	0.256	0.262	0.241	0.363	0.339	0.385	0.05	0.052	0.043	0.267	0.281	0.266	0.1	0.103	0.108						0.00244141	0.049	0.049	0.048	0.561	0.479	0.491	0.324	0.331	0.32	0.355	0.376	0.344	0.076	0.044	0.045	0.045	0.041	0.042
	0.000610352	0.099	0.099	0.098	0.134	0.131	0.144	0.042	0.045	0.041	0.1	0.109	0.107	0.059	0.058	0.06						0.000610352	0.044	0.044	0.043	0.2	0.175	0.188	0.123	0.129	0.126	0.123	0.132	0.126	0.044	0.044	0.044	0.044	0.043	0.043
	0.000152588	0.055	0.054	0.057	0.07	0.063	0.064	0.043	0.043	0.04	0.056	0.057	0.057	0.047	0.045	0.047						0.000152588	0.042	0.042	0.043	0.085	0.078	0.081	0.065	0.062	0.057	0.066	0.068	0.076	0.046	0.044	0.044	0.044	0.041	0.043
	3.8147e-05	0.044	0.043	0.044	0.048	0.048	0.047	0.042	0.046	0.04	0.046	0.046	0.045	0.048	0.043	0.045						3.8147e-05	0.042	0.041	0.042	0.054	0.052	0.052	0.047	0.048	0.047	0.051	0.05	0.049	0.047	0.044	0.045	0.042	0.043	0.044
	9.53674e-06	0.041	0.041	0.043	0.043	0.043	0.044	0.041	0.04	0.04	0.042	0.043	0.043	0.043	0.042	0.044						9.53674e-06	0.045	0.042	0.043	0.045	0.045	0.046	0.045	0.048	0.058	0.046	0.044	0.047	0.05	0.044	0.046	0.044	0.043	0.043
	2.38419e-06	0.039	0.038	0.042	0.04	0.041	0.04	0.04	0.043	0.035	0.041	0.041	0.042	0.05	0.043	0.042						2.38419e-06	0.042	0.042	0.126	0.044	0.043	0.04	0.044	0.044	0.052	0.053	0.04	0.045	0.047	0.043	0.045	0.045	0.043	0.042
Figure 1M
Values represent AUC values from 1E and 1F
		MPXV A28	VACV A26																				MPXV A35	VACV A33
	8M2110	10.68	25.42																			4M1130	18.09	14.7
	10M2146	19.54	19.07																			4M1133	17.78	18.14
	10M2154	17.98	15.07																			4M1166	18.88	17.16
	Germline 1	1.102	16.68																			4M1224	19.34	18.11
	Germline 2	17.72	17.33																			Germline 3	18.35	7.631
																						Germline 4	1.307	0.7536
[truncated: 31 more columns]

## Sheet: Figure 2
Figure 2A
Values represent flourecent area
		MPXV clade 2b (no complement)																										MPXV clade 2b (10% GPC)
		4M1130	4M1133	4M1154	4M1166	4M1188	4M1204	4M1205	4M1224	4M2131	5M1111	5M1191	5M1196	5M1380	7M1162	8M2110	10M1135	10M2146	10M2154	7D11	MGO	No mAbs						4M1130	4M1133	4M1154	4M1166	4M1188	4M1204	4M1205	4M1224	4M2131	5M1111	5M1191	5M1196	5M1380	7M1162	8M2110	10M1135	10M2146	10M2154	7D11	MGO	No mAbs
	mAb concentration (μg/ml)																										mAb concentration (μg/ml)
	62.5	1.9455e+06	2.73721e+06	2.50517e+06	2.68504e+06	2.54192e+06	2.60923e+06	2.5648e+06	2.63445e+06	2.23938e+06	2.30171e+06	1.78474e+06	2.52469e+06	2.42085e+06	1.83252e+06			2.00742e+06	2.05619e+06		2.3229e+06	1.86378e+06	2.12938e+06	1.88692e+06	1.91543e+06		62.5	2.05182e+06	2.54225e+06	2.53613e+06	4.71247e+06	2.80145e+06	2.9691e+06	2.05842e+06	2.22559e+06	2.23471e+06	914457	1.97226e+06	2.84864e+06	2.76198e+06	2.25101e+06			1.39949e+06	886256		3.45491e+06	2.9515e+06	4.02514e+06
	15.625	2.42726e+06	2.81653e+06	2.55226e+06	2.63046e+06	3.04809e+06	2.55397e+06	2.9826e+06	2.8286e+06	2.22974e+06	1.78754e+06	2.97856e+06	2.25835e+06	2.37229e+06	2.14364e+06			2.05512e+06	2.42885e+06		2.21664e+06	2.00244e+06	1.99012e+06	2.06279e+06	2.13558e+06		15.625	2.80898e+06	4.34213e+06	4.68207e+06	5.37431e+06	5.60099e+06	5.60049e+06	4.37994e+06	5.62217e+06	4.86288e+06	2.43743e+06	3.39336e+06	5.45259e+06	9.72929e+06	4.78551e+06			1.07614e+06	1.48533e+06		5.63987e+06	5.43176e+06	7.51057e+06
	3.90625	2.32341e+06	2.34357e+06	2.69587e+06	2.30517e+06	2.88248e+06	2.86473e+06	2.39767e+06	2.80018e+06	2.33118e+06	2.05644e+06	2.40131e+06	2.45677e+06	2.43638e+06	2.08873e+06			2.11839e+06	2.69228e+06		2.68753e+06	2.27505e+06	2.14858e+06	2.45184e+06	2.05615e+06		3.90625	3.61468e+06	4.48051e+06	5.73963e+06	4.65292e+06	5.22061e+06	4.19673e+06	4.10802e+06	5.26402e+06	4.76613e+06	5.53532e+06	4.51924e+06	6.45528e+06	6.94076e+06	6.30592e+06			1.22248e+06	1.9081e+06		5.56292e+06	5.77738e+06	8.04442e+06
	0.976563	2.26767e+06	2.42507e+06	2.51973e+06	2.28429e+06	2.84735e+06	2.92058e+06	2.56186e+06	2.7183e+06	2.56734e+06	2.10055e+06	2.20676e+06	2.49773e+06	2.65544e+06	2.25225e+06			2.68421e+06	2.08498e+06		2.48586e+06	2.38396e+06	2.61618e+06	2.2407e+06	2.55554e+06		0.976563	3.98703e+06	4.48264e+06	5.94933e+06	6.75569e+06	6.67087e+06	5.33272e+06	4.29939e+06	5.2856e+06	4.65722e+06	5.37912e+06	4.56314e+06	5.99817e+06	6.13472e+06	6.4395e+06			1.88445e+06	5.58488e+06		6.17519e+06	7.51881e+06	7.83518e+06
	0.244141	2.17153e+06	2.59733e+06	2.15889e+06	2.66264e+06	2.84361e+06	2.54779e+06	2.9009e+06	2.71061e+06	2.75214e+06	1.7687e+06	2.24024e+06	2.57517e+06	2.40468e+06	2.59666e+06			2.54983e+06	2.38124e+06		2.31088e+06	2.31869e+06	2.57917e+06	2.06657e+06	2.26453e+06		0.244141	4.99651e+06	4.33486e+06	6.7275e+06	5.67994e+06	6.60041e+06	4.98207e+06	5.27586e+06	6.85743e+06	5.55067e+06	4.64065e+06	4.73054e+06	5.80315e+06	7.6789e+06	6.2829e+06			2.73175e+06	9.2207e+06		6.90092e+06	8.93903e+06	8.7983e+06
	0.061352	1.9524e+06	1.86958e+06	1.79374e+06	2.26313e+06	2.21031e+06	2.38199e+06	2.242e+06	2.17593e+06	2.13051e+06	1.66907e+06	1.86051e+06	1.9093e+06	2.31914e+06	2.00797e+06			2.32958e+06	2.33686e+06		2.58964e+06	1.92756e+06	2.27611e+06	1.91148e+06	1.90549e+06		0.061352	3.92322e+06	4.68257e+06	4.22637e+06	3.99883e+06	5.37035e+06	4.89491e+06	4.64009e+06	5.14186e+06	3.92913e+06	3.6698e+06	3.63504e+06	5.19003e+06	4.75967e+06	5.64778e+06			4.4624e+06	5.42762e+06		5.94068e+06	7.85705e+06	8.83686e+06
	8.02083																			206860							8.02083																			1.0698e+06
	2.00521																			717490							2.00521																			1.91233e+06
	0.501302																			2.09355e+06							0.501302																			3.55575e+06
	0.12532																			2.47803e+06							0.12532																			4.87005e+06
	0.03133																			2.16404e+06							0.03133																			5.28114e+06
	0.007832																			2.28192e+06							0.007832																			4.24991e+06
Figure 2B
Values represent flourecent area
		MPXV clade 1b (1% NHS)																										MPXV clade 2b (1% NHS)
		4M1224		4M2131		5M1111		7M1162		8M2110		10M1135		10M2146		10M2154		7D11		MGO53		No mAbs						4M1224		4M2131		5M1111		7M1162		8M2110		10M1135		10M2146		10M2154		7D11		MGO53		No mAbs
	mAb concentration (μg/ml)	i	ii	i	ii	i	ii	i	ii	i	ii	i	ii	i	ii	i	ii	i	ii	i	ii						mAb concentration (μg/ml)	i	ii	i	ii	i	ii	i	ii	i	ii	i	ii	i	ii	i	ii	i	ii	i	ii
	25	1.19041e+06	1.40025e+06	1.1276e+06	1.02849e+06	744999	1.68354e+06	2.82262e+06	2.25523e+06	4053.24	63979.9	71226.1	209030	541817	101539	602541	473923	7540.64	6969.03	3.78429e+06	1.88376e+06	3.52413e+06					25	2.08127e+06	1.47156e+06	1.66772e+06	1.74548e+06	903364	182904	4.10526e+06	2.91513e+06	364988	428985	120281	1.17081e+06	127146	777061	257536	292884	4238	5583.3	5.14713e+06	3.47485e+06	2.926e+06
	6.25	1.47005e+06	1.12731e+06	1.67893e+06	2.15186e+06	1.7898e+06	1.92115e+06	3.28952e+06	2.31885e+06	5138.72	517354	12887.2	4520.92	373770	218950	39446.9	117550	5231.1	5381.22	4.17437e+06	3.59e+06	4.13508e+06					6.25	1.80308e+06	2.05746e+06	1.73167e+06	3.50444e+06	151182	1.78892e+06	4.53269e+06	3.76953e+06	1.52786e+06	927602	252300	400860	1.59692e+06	2.04265e+06	16986.6	251595	5005.92	127689	5.38483e+06	5.9612e+06	2.75129e+06
	1.5625	2.09691e+06	2.29966e+06	2.3026e+06	3.12832e+06	2.25276e+06	3.97934e+06	2.59424e+06	3.47011e+06	859090	120304	1.32362e+06	1.07469e+06	252542	114899	154924	240509	6299.26	2292.22	4.60471e+06	2.97315e+06	2.66192e+06					1.5625	2.12048e+06	3.10024e+06	2.0988e+06	3.03288e+06	251913	1.84049e+06	5.65543e+06	3.05249e+06	1.88956e+06	974492	98299.7	2.40515e+06	1.28267e+06	732100	195110	1.26033e+06	6668.79	280349	5.72389e+06	2.73192e+06	3.76042e+06
	0.390625	1.54647e+06	2.33e+06	1.79699e+06	1.48924e+06	3.19143e+06	3.58765e+06	3.64974e+06	2.20911e+06	307140	6120.27	416918	1.00692e+06	475944	43442.4	5167.59	16721	6357	5231.1	3.07235e+06	4.36341e+06	3.61013e+06					0.390625	2.91306e+06	3.55177e+06	2.0423e+06	1.77941e+06	2.31979e+06	3.23477e+06	3.397e+06	4.54494e+06	299379	432790	1.89976e+06	2.03711e+06	897163	978984	1.03578e+06	1.22892e+06	629915	1.39563e+06	5.64183e+06	7.69054e+06	5.06381e+06
	0.0976562	2.06053e+06	1.88999e+06	2.63644e+06	1.58616e+06	4.53525e+06	4.78936e+06	4.8973e+06	3.65452e+06	366396	7032.54	1.19743e+06	1.72347e+06	8100.7	245879	190179	353527	298144	97872.4	4.44673e+06	4.12465e+06	2.94577e+06					0.0976562	2.3454e+06	3.29802e+06	3.9368e+06	2.26307e+06	1.33308e+06	1.5051e+06	4.10138e+06	3.94337e+06	722816	648310	2.13891e+06	2.05817e+06	797177	520056	757724	1.26483e+06	2.32412e+06	1.50474e+06	7.08081e+06	6.04902e+06	2.53745e+06
	0.0244141	2.92752e+06	1.835e+06	2.30504e+06	1.47204e+06	3.36089e+06	3.22474e+06	3.60507e+06	3.40638e+06	224960	720916	1.10168e+06	1.66535e+06	9336.3	17079	670002	271705	892232	1.60106e+06	4.51978e+06	4.45037e+06	3.89703e+06					0.0244141	2.57233e+06	1.6654e+06	2.53715e+06	2.36237e+06	2.22727e+06	1.79845e+06	3.91524e+06	5.21762e+06	561489	149542	2.00937e+06	2.52895e+06	1.52639e+06	552701	2.07842e+06	1.92702e+06	3.0918e+06	1.13188e+06	3.46611e+06	3.34359e+06	3.68376e+06
	0.00610352	2.47818e+06	2.76429e+06	2.99904e+06	3.87831e+06	2.79081e+06	3.58394e+06	3.16069e+06	2.5237e+06	1.25943e+06	1.47235e+06	1.558e+06	2.32723e+06	601692	1.79196e+06	2.28269e+06	1.04132e+06	975594	1.03454e+06	4.06416e+06	2.47727e+06	3.28692e+06					0.00610352	2.95957e+06	3.18092e+06	3.59127e+06	4.17458e+06	3.68692e+06	3.8261e+06	3.80251e+06	6.8873e+06	2.16603e+06	1.87027e+06	2.06493e+06	2.2399e+06	3.64544e+06	709241	3.0186e+06	2.43688e+06	3.81031e+06	1.05067e+06	5.04243e+06	2.90635e+06	5.59809e+06
	0.00152588	3.24112e+06	1.43512e+06	2.70873e+06	2.43546e+06	3.72614e+06	2.92096e+06	2.4068e+06	5.04295e+06	2.19491e+06	1.91412e+06	1.62434e+06	2.34953e+06	2.50876e+06	2.52697e+06	1.66638e+06	2.10422e+06	2.56865e+06	2.0901e+06	3.7137e+06	2.37927e+06	1.9024e+06					0.00152588	2.6848e+06	3.262e+06	2.88133e+06	2.47965e+06	2.73115e+06	2.75413e+06	4.66432e+06	5.05991e+06	687740	3.16906e+06	1.46555e+06	2.12917e+06	2.40232e+06	2.52096e+06	1.24298e+06	2.66687e+06	2.90188e+06	2.60878e+06	2.59319e+06	1.87407e+06	2.34425e+06
Figure 2C
Values represent flourecent area
		VACV WR (no complement)
		4M1130			4M1133			4M1154			4M1166			4M1188			4M1204			4M1205			4M1224			4M2131			5M1111			5M1191			5M1196			5M1380			7M1162			8M2110			10M1135
	mAb concentration (μg/ml)	i	ii	iii	i	ii	iii	i	ii	iii	i	ii	iii	i	ii	iii	i	ii	iii	i	ii	iii	i	ii	iii	i	ii	iii	i	ii	iii	i	ii	iii	i	ii	iii	i	ii	iii	i	ii	iii	i	ii	iii	i	ii	iii
	62.5	16644180	16463810	16044010	14967520	13829870	13710600	17074580	16622960	15154630	15413580	15603100	15230270	16612330	16176530	15477100	16872790	17004070	15674420	16542690	16417500	15489280	14747670	13507170	15705740	12047540	11310350	13207260	16332000	15937750	17860090	15949950	15593550	17560410	16499710	14591540	17219280	16252730	16264220	17261410	13701220	12823640	15837690	15314430	14036460	15106150	16415080	16047410	17248090
	15.625	16469630	16087290	14985400	15943740	13634790	12745240	16548340	15639630	15570070	15412030	14490970	13321850	16503320	16150090	15550370	16707610	15983730	15345600	16243410	15796770	14626280	14246030	14766540	16499230	11677110	11512090	14241550	16732020	15633630	17112950	16531070	15277960	17759010	16499350	15364630	17203790	16621130	15684480	17504200	13152930	13106760	15639770	14492750	12374190	15386100	17432490	15710070	17806650
	3.90625	16482980	16319880	15334480	15084670	14924920	15133100	16270230	15882430	15871050	14358140	15318790	15087690	15959280	15980260	15806770	16707610	16164220	16403670	16588110	15289540	15855720	15786390	13726120	16516380	12043690	10577530	12931010	15910250	13540420	17201820	15563200	14387070	17372370	16445050	13908870	17118430	15055460	12152850	16770680	13979780	11995910	16190300	13720600	13020950	15790140	16285730	15827240	17540440
	0.976563	16580170	15543340	15677930	16081310	15321300	15329670	16713430	15777820	15424170	15413670	14624430	15376360	15592890	16209740	16174110	16707610	15839030	15764330	16243470	15878520	15478450	16080050	15004750	17593250	12474360	11518220	14067250	16034160	15017040	16753230	16297910	14725670	17489670	16167880	15177440	16810730	16640310	14354710	17043920	13856780	13487240	14292510	12796360	13629150	17144710	16643450	15865260	17741020
	0.244141	16697540	15899350	15756350	15688990	14675150	15042200	17439550	16146480	16311250	16760420	14432470	14844940	16463600	15318270	15544160	16707610	15203640	14651500	17531320	14840490	15180830	15773040	15539860	17149390	15093490	12435390	15419530	16441380	15617970	17168120	15146900	15113800	17302650	16009380	16015450	16758710	15418900	14893270	16328120	15171100	13634740	16766900	13638150	13681250	16451050	16673040	15197290	17085730
	0.061352	16312400	16014120	14961390	16501870	16002030	15003500	16820680	15599280	15354920	17059470	16102550	16079890	16130110	15416760	15496080	16707610	15779590	15441030	16752550	16352340	15921510	16191930	15200120	16755770	15902630	14968450	17498780	15990000	16354710	16408900	16675310	16457320	16998700	16159600	16933340	17017760	16007760	16057490	16220690	16188580	15814840	16433160	13378340	13884650	13999780	16685150	15996380	17687860
		VACV Copenhagen (no complement)
		4M1130			4M1133			4M1154			4M1166			4M1188			4M1204			4M1205			4M1224			4M2131			5M1111			5M1191			5M1196			5M1380			7M1162			8M2110			10M1135
	mAb concentration (μg/ml)	i	ii	iii	i	ii	iii	i	ii	iii	i	ii	iii	i	ii	iii	i	ii	iii	i	ii	iii	i	ii	iii	i	ii	iii	i	ii	iii	i	ii	iii	i	ii	iii	i	ii	iii	i	ii	iii	i	ii	iii	i	ii	iii
	62.5	19324690	17479190	18776530	19663020	18415140	19567810	19712570	17842600	18813970	19511920	18577010	19118680	19320180	18058020	19060150	18907230	18650300	18811570	19591790	17747880	18912000	19502530	18469510	18819030	20004820	20310030	19865330	18628760	18559370	18294850	18983870	18788770	18289800	19280460	18698270	18725920	19628180	19045280	18770610	20652470	20337220	19974010	17548810	18315380	18042300	17988220	18778270	17634450
	15.625	19784020	18352810	18002390	19761900	18811850	18922060	19691340	18295350	18623640	19957170	19004420	19317660	19699750	18901460	19578710	19583860	19471800	19459610	19449460	18901140	19404530	18950400	18891840	18924510	19887960	20007520	19536840	19078900	19145270	18094560	19633530	19094960	18501930	19090190	19259740	18274680	20006510	19482110	18606030	20440660	20675410	19864020	18012300	18476740	17897770	19105270	18895230	17893670
	3.90625	19987660	17654170	19088900	19806100	18932910	19046110	19542090	19138020	19188510	20402230	19655210	19504220	20144260	19328420	19449830	20318130	19494090	19630350	20266850	19675100	19645630	18795300	18981470	18803490	19966970	20116100	19412480	18897060	19310750	18471300	19263470	20081760	18295260	19159890	19554390	18751400	19589260	19816220	19301890	20718940	20727140	19668980	18439250	18386090	17516990	18433170	19525990	18517060
	0.976563	19894060	18403640	18408330	19737830	18819290	19205680	20311340	19360570	18934250	20304340	19466180	19540220	20299080	19494420	19396380	19971280	19165650	19291330	20428340	19337060	19125690	18530550	18091000	18357000	19592820	19827370	19668350	18854130	19716220	18340750	19483380	19511220	18437600	19525200	19672190	18665660	19390660	20042340	18589320	19909290	20254100	19467630	17558590	18575760	17638320	18171580	19629150	18068210
	0.244141	19593700	17852610	18263730	19478150	18138460	18860910	19498610	18604440	18815300	19399680	19032240	19032370	19824150	18746370	19021360	19868690	18170760	18951750	19725960	19087800	18487980	18227210	18570660	18287490	19031550	19413010	18834400	18810830	18926300	18588590	18604500	19351180	18815660	19130270	18811740	18521480	19074180	18922910	18291540	19016730	19013510	18723950	17855720	18531940	17627840	17979090	19075080	18337320
	0.061352	20096100	18188710	17792090	19631850	17798830	18517360	19510850	18472360	17977260	19200660	18987650	18639800	19651110	18815070	18443470	19352540	19089200	18302230	19280180	18084940	18711450	18387570	18565420	18258480	18827830	18561680	18839140	18348570	18969800	18088460	18522920	18749010	17822270	17976520	18671140	17853190	17951400	18314520	17698570	19126720	18332140	17993970	18270940	19025790	17505460	18294690	19296080	18010360
		VACV IHDJ (no complement)
		4M1130			4M1133			4M1154			4M1166			4M1188			4M1204			4M1205			4M1224			4M2131			5M1111			5M1191			5M1196			5M1380			7M1162			8M2110			10M1135
	mAb concentration (μg/ml)	i	ii	iii	i	ii	iii	i	ii	iii	i	ii	iii	i	ii	iii	i	ii	iii	i	ii	iii	i	ii	iii	i	ii	iii	i	ii	iii	i	ii	iii	i	ii	iii	i	ii	iii	i	ii	iii	i	ii	iii	i	ii	iii
	62.5	20566970	19836030	19877090	20439280	20296430	20106730	20159320	19881340	19571130	20605230	20095060	20013480	20202750	19740610	19713380	20334630	19710090	19768110	20314630	19450580	19563520	20135130	19789560	20042090	20206830	19833610	19553460	19973090	19819570	19137000	20313160	19735330	19449850	19875120	19674240	19301170	20325490	19642750	19635530	20644290	19943530	19748440	19903120	19893670	19147510	19584750	19009410	19052790
	15.625	20395250	19787230	19176860	20622430	20334680	20241850	20716400	19848850	20322770	20483150	20413100	20472830	20661630	20379820	20497350	20532240	20239520	20667200	20344260	20276380	20586410	20130280	19527110	19877470	20319540	20004210	20254540	20371340	20035200	19959680	20488570	20190550	19989870	20238620	20138940	20309460	20573760	20489580	20292530	20785880	20434920	20507620	19879720	20108280	19493010	20049390	19249990	19455430
	3.90625	20567950	19951480	19075510	20896630	20512820	20159090	20587790	20531680	20389500	20764230	20781490	20391900	20825180	20549380	20677660	20793530	20559920	20447710	20678100	20480090	20525100	20334730	19878570	19569760	20788220	19898650	20204920	20626970	20544960	19895490	20779190	20581980	20251530	20944330	20677660	20277870	20851060	20583760	20099230	21024150	20790490	20581400	19830090	19909420	19712880	20393270	19345890	19228980
	0.976563	20369270	19928020	19431290	20758900	20604970	20379930	20697620	20577810	20355610	20759810	20561830	20608260	20784850	20653850	20627920	20873040	20520800	20635800	20839150	20720010	20499300	20154650	19304840	19521870	20440630	20025980	20065210	20568380	20256560	19773580	20500940	20562580	19981130	20779660	20384870	20348710	20778300	20465690	20401440	20851660	20537150	20469280	20150060	19459190	19734420	20044130	19895070	19386990
	0.244141	20325750	20121210	19687960	20620460	20276350	20220670	20721940	20310700	20401470	20614140	20307780	20263440	20572120	20150190	20290970	20744240	20426500	20478770	20713990	20097340	20397180	19874490	19454320	20077880	20509240	20004700	20222240	20331590	20340000	20085720	20468510	19682730	19912960	20331490	20128340	20186110	20507140	20065460	19951970	20549140	20173210	20277460	20367670	19021950	19186390	20173330	19570440	19356920
	0.061352	20691270	19972710	19381970	20661130	19939950	19658190	20593280	19708960	19478060	20510340	19936450	19886380	20444820	20327670	19619120	20545150	19206480	19751920	20689740	19671070	19734550	19936050	18991970	19470870	20005530	19477690	20100450	19960170	19247520	19770850	20077060	19552180	19812010	20167140	19585760	19667770	20219970	19113250	19757980	20448380	19581670	19918510	19814220	20003220	19100350	19801450	19444830	19025940
Figure 2D
Values represent flourecent area
		VACV WR (1.5% NHS)												VACV Copenhagen (1.5% NHS)									VACV IHDJ (1.5% NHS)
		7M1162			8M2110			7D11			No mAbs			7M1162			7D11			No mAbs			7M1162			8M2110			10M2146			10M2154			7D11			No mAbs
	mAb concentration (μg/ml)	i	ii	iii	i	ii	iii	i	ii	iii			mAb concentration (μg/ml)	i	ii	iii	i	ii	iii			mAb concentration (μg/ml)	i	ii	iii	i	ii	iii	i	ii	iii	i	ii	iii	i	ii	iii
	62.5	202564	439461	621432	35832.9	180895	392176	15.9505	88661	0	5958336		62.5	3162599	3573022	4530142	79.7526	111.654	414.714	18552220		62.5	3713100	4032564	5148990	4872439	3089067	4878676	5087157	5530862	7435745	8385416	6810955	7064704	202293	87.7279	111.654	14902960	15467160
	15.625	916541	755146	564633	226864	601120	446846	271.159	1140.46	0	5192758		15.625	4609958	8224052	3532635	2097.49	47.8516	23.9258	19312870		15.625	6267689	6449620	5302474	2656353	4575449	2933342	5678372	6231457	6750048	9943072	7270474	11113340	22115.4	4434.25	295.085	16047600	15729070
	3.90625	2095533	412162	1933531	69600.1	251636	131879	261014	39.8763	0	5177255		3.90625	10821200	13228390	14135330	2743.49	7448.9	7385.1	19977110		3.90625	10513540	11785670	8677574	4582898	4270483	5173562	6214621	4745178	7385126	11852760	14005280	13432310	15.9505	11763.5	741.699	15960410	16166970
	0.976563	1631037	1719236	2100150	230820	47014.2	433599	382.813	103.678	0	4549968		0.976563	15736420	18385550	16979490	63.8021	15.9505	135.579	19456100		0.976563	11819800	13309730	11391120	2671769	2859052	4083750	6522498	5299802	5813824	14458200	15567310	15740320	183694	25297.5	917.155	14362550	14894840
	0.244141	4901279	3657623	3238707	564736	1465088	689462	170846	957.032	95.7032	5837902		0.244141	17830580	18302840	18926730	311.035	0	0	18853960		0.244141	13991870	14408630	14670410	3686095	3950978	3273519	5952155	7728948	6397278	15477160	15003940	17050780	512650	845681	415144	14652770	16298080
	0.061352	4495329	5684863	5013418	1456403	2544069	1685094	60883.2	197810	193839	6652112		0.061352	18011350	18311990	18047350	990982	1376531	1854895	18171380		0.061352	14568140	14390330	14605430	4614775	7018368	4199008	6903173	7176429	5684090	14061190	14812200	15284830	4269071	5551342	3232367	14567780	13613940
	0.015338	5117543	6803522	5195406	4230551	4077577	4155878	2391782	2266474	1995634	6617188		0.015338	19077860	18697750	18974410	12783160	9957053	14897990	18919310		0.015338	14362880	14484610	14508190	10705980	10649000	9708265	13901390	12677210	13486910	14082490	14675230	13888840	10969580	13020350	11228220	16052880	13754070
	0.0038345	5965035	5252908	5924058	5281962	5996083	6193319	4715311	5139723	3857986	5932966		0.0038345	17824000	18953100	19008350	18050010	19905070	19210500	19615450		0.0038345	15330330	15508100	15709410	14434490	15279820	13866300	15362380	15829190	15929680	14033170	13205490	14335990	14673660	13776150	12891970	15508920	13359800
	0.000958625	6481529	6600017	4715998	4784927	5356929	6184298	5316829	5545241	6395276	6331570		0.000958625	18520040	19186460	19309960	19476590	20193010	20151200	19408670		0.000958625	15327410	16557060	16701100	16458230	17136640	15371610	16709800	16783900	16228190	12993940	14903860	15060600	14078130	14447150	14261950	14954680	13621830
	0.000239656	8093170	5358197	5926570	5784363	6552676	5771898	5258554	5953862	7072464	6483459		0.000239656	18485460	19317210	19413050	19624930	19847220	19824540	19855190		0.000239656	15241720	15979290	15926100	15690950	15902290	16456360	15727430	15226330	15976220	13480180	13820330	14482350	14703600	14927330	13981550	14742850	15120310
	5.99141e-05	6722166	6396377	7898135	5357367	6113183	6076673	5915508	6892311	6665470	6269307		5.99141e-05	18364730	18374070	19305400	19152430	18907440	19001980	19063500		5.99141e-05	15218310	16068900	16237350	16688140	16196020	15004570	14268390	15607080	15503000	13530110	15068410	12783440	13766940	14074120	14732320	15261340	13393580
	1.49785e-05	7183783	5471829	6965843	6475388	7264253	6170278	5480785	6215235	6270120	6459645		1.49785e-05	18924450	18957700	18263020	17641790	18601080	18245610	18150460		1.49785e-05	15272180	15109500	14623340	15461480	15771330	14548600	15155660	14171030	14663560	11710590	12316060	13029290	13182830	13748960	14163910	14783710	13828020
[truncated: 133 more columns]

## Sheet: Figure 3
Figure 3A
Values represent flourecent area
		VACV WR (1.5% NHS)
		4M1130	4M1133	4M1154	4M1166	4M1188	4M1204	4M1205	4M1224	4M2131	5M1111	5M1191	5M1196	5M1380	7M1162	8M2110	10M1135	10M2146	10M2154	7D11	MGO53
	4M1130	12013200	8825658	13463940	11445160	15741870	13367620	14057150	9423292	7324140	15157080	14675830	14374490	14575420	7694766	114636	15162100	7273106	14772090	28543.5	13409780
	4M1133	8869977	8932822	8824485	9295545	9852011	10050160	9424242	9894798	6911906	10607.1*	9768326	10290470	11364210	5352726	241842	10281840	3471218	10638040	10288.1	10682080
	4M1154	13853210	9330419	14212050	8906392	15793540	14974330	14136940	8861730	7328007	15994460	16317730	15473950	15284150	8179598	336293	16030220	7444183	16375470	153819	15711630
	4M1166	12132500	8907843	10368460	9784978	11265660	10777750	9722086	9895053	7716491	12104530	13682170	12922090	11641880	5168497	582258	10483090	4667164	9820652	158716	10595500
	4M1188	13089680	9624962	16572250	10520430	15520900	15348590	16474160	9563179	7346502	15254550	17097500	17778570	16982380	9676826	692333	16701090	11290640	15673830	196487	16838680
	4M1204	14984290	10726120	15364600	10977370	16683780	16953260	16993970	10615070	7666916	16660830	14737430	16697880	15660230	10298640	489538	16793030	8904741	16558160	52572.9	15033180
	4M1205	13559480	8523906	16080790	12086930	15372780	15989380	15688320	11404240	7552775	17398700	16493200	16058290	16445620	9298823	621496	15872830	8508043	16591240	23558.9	17144090
	4M1224	10807540	8318089	8289792	8767797	10547490	9316073	10264120	9733251	7222064	11262920	9902566	10458950	7715015	3930234	721084	11135110	4034295	9784763	21294	10773780
	4M2131	7127509	7695524	7381211	7199925	6818906	6761780	6975341	7544185	8508856	7729960	8618596	7832459	6523216	3551720	78995	8112000	3598511	7688321	45482.9	7045412
	5M1111	13592180	9048718	14821910	10941060	17730980	15281410	16820640	11695800	7488318	15362150	14027050	16983620	17528130	9032281	478532	15993940	11992810	16793480	46527.7	15729020
	5M1191	14377140	10596350	16312700	11788110	17640470	16686490	16338110	11677600	8384562	17045480	15376700	14380580	15536930	8546252	582609	15037630	7051051	15360100	27403	15186070
	5M1196	15294960	10527930	15443320	10524490	16078260	16285430	15245940	11921300	7744228	16784480	16080470	16456790	17694990	8314539	628690	16379730	5844704	16242690	72128.3	15234970
	5M1380	14136690	9303735	14774500	8782552	14962310	14273350	15019960	9898761	7522931	16270610	15350280	16403360	17086540	9392499	1343864	16253670	6531853	17199490	329586	13311100
	7M1162	6922984	4464696	6649281	3683479	8207208	6581148	8724548	4482768	3236897	9131773	6581634	7608921	6491537	5927184	487368	7779886	2349800	10890080	33831.1	7595905
	8M2110	668104	460396	137182	357850	377397	10678.9	1592437	9993	266270	428008	625867	29476.6	952661	582290	28527.5	737736	444844	38887.4	38919.3	974170
	10M1135	12824220	9209189	15324850	10911980	16508720	14808100	13785870	11161000	8430404	15420700	14013810	15315190	13767320	7347794	114006	14727900	4318303	14036090	33336.6	12485320
	10M2146	6875076	1945677	7533243	4320520	7572975	8577213	9843341	4146220	2191874	6923885	3642144	3940538	5942800	2422973	486842	6550635	3706990	4375860	28407.9	3216520
	10M2154	12207350	6745479	14856510	9455337	12985280	14149840	15138010	10145860	7574562	15651850	13694430	16033740	17224300	8562794	659459	15855030	5212472	15632150	52620.8	15004160
	7D11	75430	39062.8	16134	34333.5	198034	15232.8	13645.7	14315.6	16564.6	30816.4	63546.9	59001	18159.7	56744	406372	174299	70884.1	38089.9	30960	35681.3
	MGO53	13405520	9106156	15763790	11174610	15058300	15387680	16050080	9131350	6734847	16050940	16772800	16413090	15932370	10172430	594109	17976400	5576919	16600470	40211.3	14697690
	No mAb	12633560	15440880	14844490	14700780	15363410	14715970	14799270	14357540	12921350	14789350	15260850	15473270	15772910	16054260	16264040	17147640	17160490	16847070	15955580	15291680
		14791480	14918950	14507410	15574650	15067450	16120470	15231390	15906260	15433470	16167450	13700230	15109310	15513600	16439360	16520460	14432920	16287700	16052560	14490350	14270020
		14830570	15240360	14987250	14356650	14329950	13910590	15924490	15156260	14484280	13911840	15647130	14716310	15713330	14609760	14057650	15136940	16326440	15651650	12384730	14085780
		14411410	15269000	14562470	14562710	15253280	14831520	15192050	15276360	15994590	15170680	9590621*	14742250	16797990	16501080	14377780	13821660	14249650	15418260	13128050	13477850
Figure 3B
Values represent flourecent area
		VACV Copenhagen (1.5% NHS)
		4M1130	4M1133	4M1154	4M1166	4M1188	4M1204	4M1205	4M1224	4M2131	5M1111	5M1191	5M1196	5M1380	7M1162	8M2110	10M1135	10M2146	10M2154	7D11	MGO53
	4M1130	20149090	20337010	20615810	19840760	20472210	20539410	20480200	19532000	19536950	19716460	20510680	20595670	20171750	18583360	20432600	20368270	20519540	20589580	434421	19735530
	4M1133	18795290	19805940	19814610	18272910	19359860	19625900	19330510	20069610	19310280	20073630	20003110	20149810	19547100	17654910	20617160	20296400	20583160	20398230	191741	20176990
	4M1154	19367980	19420930	20107230	18948490	19780310	19406520	19165760	19085170	18684770	18986450	20422520	20508080	20285850	17720510	20712670	20266710	20616140	20435310	845.378	20362310
	4M1166	19456840	19253680	19803380	19616460	19641780	20274200	19898730	19160080	18453990	19181280	20357270	20687870	19082580	15748220	20013680	20189100	20552080	19663900	1268.07	18835820
	4M1188	19422410	19805420	20403570	19880230	20120390	20109470	20511840	18809850	18473170	20113840	20135090	20586120	20300200	17849270	20215820	20614060	20400390	20056930	1382512	20496280
	4M1204	19732070	20240900	20518350	20287560	20505410	20338900	19969890	20168320	19638290	20374850	20367790	20532370	20063520	18293680	20455880	20609210	20152340	20220200	3788.25	20197000
	4M1205	20142090	20205630	20580930	20529490	20034640	20273590	20053860	19403380	18863400	20380640	20596920	20775820	20479700	19557360	20354450	20486310	20402440	20632890	475685	20532830
	4M1224	19491330	19863430	19990170	19569180	19738160	19176070	19103750	19994950	19835380	18896030	19702950	19887500	19940930	15353480	19951100	19940590	20226430	19936870	837.403	19945270
	4M2131	19822230	18086450	19483530	19017050	18330620	20027310	19508690	19406850	19572290	19432530	19345650	19786660	17893920	14409990	19476100	20057970	20454350	19517510	11978.9	19273950
	5M1111	20235930	19918350	20632730	19478740	20668450	20586630	20371680	18786640	19246950	19923450	20108050	20454650	19780390	18540130	20427340	20459460	20413630	19892910	2288.9	19642630
	5M1191	19992650	19960330	20434860	20530430	20350580	20406700	20493380	19939720	20525170	20257020	20227860	19831710	20258010	16738330	20406540	20316850	20288460	20106260	1173736	20388900
	5M1196	20163230	20593840	20394280	20434250	20503480	20587140	20407610	20491430	19845250	20479030	19770590	20539160	19165860	16548370	20565600	20560730	20441270	20581390	1188.31	20080390
	5M1380	19444910	18100290	19804640	18579560	18570150	19433950	19525960	18859620	18789790	20072630	19335460	20206380	20373450	9328920	20293320	20319610	20140240	19368040	140341	19475330
	7M1162	17795010	13393340	16058510	15642240	17491090	12345570	14590620	15006310	16792770	17790170	16728110	19095720	10377410	14374250	16423260	17448350	15798570	17597980	1802.41	19054380
	8M2110	20009530	19631160	20619310	20398590	20685040	20511360	20408670	19966210	18418380	20390050	20296140	20337600	19881260	16823040	20437630	20420060	20348170	20214130	1579.1	20149330
	10M1135	19880370	20020640	20385340	20590810	20082850	20325790	20556470	20403450	19539030	20594970	20296790	20528400	19977630	15942700	20452910	20479950	20547100	20193640	613888	20276120
	10M2146	20354090	20500400	20514940	20533070	20355310	20491480	20355070	20435620	20444570	20480900	20537400	20693910	20013840	16396680	20496140	20441150	20534870	20443500	4984.54	20344360
	10M2154	19992680	19517350	20363970	19580650	19778790	19064650	19493150	19880350	19338630	20482030	20360180	20408960	19877160	17671720	20394980	20398700	20421960	20385440	53258.8	20746970
	7D11	1499.35	1730.63	1307.94	1698.73	1323.89	437116	901.205	416628	142008	917.155	2089.52	2009.77	827585	5271.65	849716	1190236	28942.2	258582	23917.8	8972.17
	MGO53	20189970	20276840	20525940	20174120	20524750	20600460	20644400	19398700	20177190	20382630	20291030	19884330	20103770	15858530	20191100	20486950	20575020	20506120	1834.31	20487380
	No mAb	19878260	19721530	20239590	19859680	20206640	20006610	19930890	20278090	20410760	20309660	20024880	20428990	20190830	20244200	20392840	20382680	20244110	20614930	20576910	20407220
		20424870	20272510	20424120	20172460	19611120	20258880	20084080	19717030	20332860	20329620	20306340	19836970	20274480	19841830	19983470	20366280	20426280	19577860	20365160	20066240
		20161330	20457090	20388140	20014140	20046800	20207130	20291440	20089290	20382120	20429140	20603280	20478200	20207400	20276270	20400280	20344820	20638550	20195310	20237980	20460660
		19883820	20533580	20473820	20307770	20090370	20163860	20318790	20430670	20297570	20642120	20156700	20200460	20193030	20317250	20286490	20399940	20601530	20331360	20489440	19792770
Figure 3C
Values represent flourecent area
		VACV IHDJ (1.5% NHS)
		4M1130	4M1133	4M1154	4M1166	4M1188	4M1204	4M1205	4M1224	4M2131	5M1111	5M1191	5M1196	5M1380	7M1162	8M2110	10M1135	10M2146	10M2154	7D11	MGO53
	4M1130	19779440	19624510	19835520	19518880	19970500	19963490	19853400	19680860	19540270	19829230	19701840	19594100	19418240	17436440	5822437	19581610	6348190	12301660	223196	19621720
	4M1133	19457270	19729750	19789150	19802680	19683960	19918370	19732170	19511330	19250120	19702940	19075750	19603710	18806520	13668100	5422127	19352760	3549853	8752318	253709	19204380
	4M1154	19801610	19697280	19947510	19811740	20066490	19976600	19999980	19406970	19454680	19977920	19371520	19584790	19380140	17336630	7984268	19821360	6443359	10825610	2097.49	19431020
	4M1166	19442750	19360450	19320580	19335210	19564930	19874020	19707130	19653690	18974030	19718920	19361940	19863330	19004540	16588660	4472472	19714690	6138808	9821473	56369.2	19451800
	4M1188	18995690	19242170	19897770	19709270	19861410	19966760	19795040	19187470	18972600	19840340	19443560	19664180	19540070	17650270	8714818	19821270	8618509	12760670	534.343	19387780
	4M1204	19706810	19794220	19800560	19645810	20027710	19982110	19831680	19483520	19730830	19781280	19708370	19844390	19484270	18210980	6577583	19845410	9659504	13279720	365203	19701120
	4M1205	19588560	19581600	20055200	19997470	20003000	19961650	20011860	19574240	19309130	19874320	19692430	19670970	19867430	17233470	6971625	20021060	6034077	12932700	138419	19356170
	4M1224	19340440	19586520	19793380	19524560	19719410	19591940	19864160	19523890	19389850	19522880	19322500	19937160	18974450	12492090	5221150	19582990	4720854	9216183	10519.4	19357420
	4M2131	18929830	19565170	19299010	19405520	19254000	19491140	19770570	19303260	19589030	19574440	19521450	19911140	18159980	13771470	4279072	19274960	4550478	8711053	236347	18690740
	5M1111	19258030	19415820	19836360	19150000	19791270	19844340	19921990	19902880	19533950	19790380	19463130	19462600	19376810	17032720	10122940	19709230	8185412	14223870	176293	19763010
	5M1191	19749270	19706200	19934110	19898610	19530640	19958040	19849610	19734650	19869170	19739870	19892950	19848490	19426950	17274820	5489685	19807790	8001789	12199000	57677.1	19677600
	5M1196	19659450	19714760	20063860	19963970	20187250	20041490	19940390	19784580	18758200	19796270	19559380	19722650	19704140	17970530	8217098	19830990	7914628	11946910	168095	19901220
	5M1380	19587820	18956330	18805110	19698260	19859030	20054720	19971300	19142610	18619610	19585690	19564410	19894000	19518470	15677490	5079119	19739490	7018599	10665400	466952	19456540
	7M1162	16539640	14277060	17786650	15054300	17550390	18169310	17703950	14021300	14120090	17614540	16377220	18210140	15655100	14541960	4557592	18408700	4491781	6438542	1834.31	17709460
	8M2110	6115377	3881665	4802210	5085387	7958946	8817276	7493175	4613834	2585573	3818532	7026813	8440899	5458286	3878259	7045556	5911353	7884920	7229417	22187.2	7723605
	10M1135	19656160	19841210	19918740	19989590	19684320	20066240	19944710	19846320	19529960	19656480	19740190	19667640	19337840	16937230	7770882	19838720	8707170	11377220	4242.84	19485980
	10M2146	6186069	8001048	10435380	6481633	7626441	9450520	7591207	5738729	5509416	8242794	6260470	8731597	5121690	2459141	8704514	7126664	8207647	11307160	64280.6	8101393
	10M2154	12299300	9631431	10995520	8679336	11048530	11914510	10605020	8505268	8258481	12294670	12829450	11830560	6910518	5116579	5657222	12472320	8548988	9393791	441582	10316180
	7D11	2145.35	1164.39	885.254	103439	1618.98	1587.08	276845	74265.7	1036.78	118632	50619	114286	203720	253183	416628	198472	347937	414363	233747	180105
	MGO53	19463500	19407670	19859740	19352220	19988410	19912190	19728400	19437770	19329160	19527540	19467250	19628610	19370030	16655370	8249629	19495470	10185630	10262170	3014.65	19544970
	No mAb	19797010	19737520	19696350	19868510	19363100	19710590	19711760	19860380	19824180	19888390	19319040	19387030	19033180	19427590	19068000	19371440	19440420	19542720	19453420	19516500
		19144600	19170050	19333630	19504400	19352470	19679630	19775510	19761310	19914200	19561070	19551950	19760690	19357470	19645310	19300870	19443050	19569830	19637710	19547510	19695770
		19561650	19813150	19592190	19577290	19548470	19636930	19698980	19808910	19728590	19876740	19392860	19740810	19315650	19120960	19464150	19569380	19533420	19359440	19599340	19283930
		19671670	19421010	19705960	19421420	19472790	19352500	19357510	19323700	19435180	19506180	19376590	19404840	19083230	19298450	19320160	19330170	19331210	19209880	19045180	19475590
Figure 3D
Values represent flourecent area
		MPXV clade 2b (10% GPC)
		4M1130	4M1133	4M1154	4M1166	4M1188	4M1204	4M1205	4M1224	4M2131	5M1111	5M1191	5M1196	5M1380	7M1162	8M2110	10M1135	10M2146	10M2154	7D11	MGO53
	4M1130	4.63566e+06	4.97595e+06	5.52759e+06	6.6007e+06	9.12067e+06	4.19038e+06	4.13173e+06	3.56098e+06	5.88561e+06	1.439e+06	4.56279e+06	3.72996e+06	3.56477e+06	2.45227e+06	1.31672e+06	2.56461e+06	2.06132e+06	1.75544e+06	28301.2	2.81591e+06
	4M1133	3.00307e+06	4.33883e+06	3.61093e+06	4.6754e+06	4.93586e+06	5.574e+06	4.66439e+06	5.9552e+06	3.46735e+06	2.83053e+06	2.85233e+06	3.0507e+06	3.22332e+06	3.09052e+06	2.07035e+06	1.36464e+06	1.77475e+06	2.07719e+06	17800.5	3.4726e+06
	4M1154	2.85807e+06	3.97524e+06	4.22735e+06	4.98194e+06	3.65072e+06	3.61291e+06	4.72455e+06	3.91639e+06	5.29189e+06	2.19947e+06	1.96579e+06	2.14125e+06	2.73624e+06	2.65256e+06	1.3949e+06	1.05064e+06	1.30065e+06	1.33173e+06	25503.3	2.81551e+06
	4M1166	6.44129e+06	4.83567e+06	4.13973e+06	4.34337e+06	6.6054e+06	4.52756e+06	5.44086e+06	3.72459e+06	5.68383e+06	1.84037e+06	2.43176e+06	2.70167e+06	3.45235e+06	2.7632e+06	1.33289e+06	1.28174e+06	2.00185e+06	836053	22803.3	3.54159e+06
	4M1188	3.71117e+06	3.94824e+06	4.35679e+06	5.93159e+06	6.08918e+06	4.32894e+06	4.64195e+06	4.66319e+06	5.54137e+06	1.55412e+06	3.82563e+06	4.46107e+06	4.60728e+06	4.3126e+06	2.36581e+06	3.62718e+06	3.72041e+06	1.57134e+06	13091.3	5.22454e+06
	4M1204	3.21367e+06	2.83986e+06	2.33409e+06	3.34911e+06	3.82407e+06	2.8269e+06	4.73251e+06	4.45289e+06	3.44669e+06	1.48259e+06	1.72782e+06	2.07189e+06	2.31235e+06	2.39388e+06	870319	770885	1.21059e+06	2.79581e+06	46568	2.57393e+06
	4M1205	3.25649e+06	2.7272e+06	2.88e+06	1.81596e+06	2.9836e+06	2.83224e+06	3.06219e+06	3.74384e+06	4.06003e+06	1.09071e+06	2.21142e+06	2.73309e+06	2.17366e+06	2.11765e+06	1.52854e+06	1.33389e+06	1.56743e+06	891113	28928.7	3.0472e+06
	4M1224	2.63554e+06	2.70964e+06	3.02157e+06	3.36739e+06	2.47688e+06	2.76869e+06	3.12206e+06	3.49665e+06	2.92512e+06	1.74803e+06	2.20964e+06	2.15922e+06	2.08676e+06	2.10483e+06	1.33468e+06	1.22545e+06	1.25412e+06	1.26765e+06	58922.4	1.89995e+06
	4M2131	2.37048e+06	2.28784e+06	1.98505e+06	1.89738e+06	2.28965e+06	2.00916e+06	3.21183e+06	2.35357e+06	1.93199e+06	1.09081e+06	1.2869e+06	2.33566e+06	2.3697e+06	1.89333e+06	854372	1.14103e+06	1.4225e+06	1.13468e+06	61996.6	1.46406e+06
	5M1111	1.9779e+06	1.3166e+06	1.30367e+06	1.38699e+06	2.87639e+06	2.40285e+06	1.2197e+06	1.87139e+06	1.97945e+06	3.72051e+06	1.64595e+06	2.49254e+06	2.7415e+06	2.4579e+06	853623	323195	1.1013e+06	803498	16159.8	1.51114e+06
	5M1191	2.68827e+06	2.60622e+06	2.21051e+06	3.52542e+06	4.17949e+06	4.00109e+06	5.24024e+06	3.40238e+06	2.90322e+06	3.72318e+06	1.96351e+06	3.83624e+06	3.18869e+06	2.7562e+06	1.60774e+06	2.47069e+06	2.85268e+06	2.65784e+06	15526.5	4.62266e+06
	5M1196	3.62613e+06	1.8481e+06	1.92873e+06	2.63889e+06	3.41588e+06	3.01698e+06	3.1149e+06	2.68524e+06	2.26883e+06	2.77592e+06	1.96704e+06	2.57024e+06	3.4749e+06	1.6162e+06	2.90314e+06	4.81302e+06	3.61889e+06	3.9773e+06	15186.8	4.11705e+06
	5M1380	2.7898e+06	2.38204e+06	2.60109e+06	1.47784e+06	2.44433e+06	3.1607e+06	1.79798e+06	2.1742e+06	3.13413e+06	3.41556e+06	3.32118e+06	1.98361e+06	3.17563e+06	2.54565e+06	2.16372e+06	1.76563e+06	2.75118e+06	2.1597e+06	24392.2	3.90507e+06
	7M1162	1.19168e+06	1.73019e+06	883013	542057	3.04958e+06	2.36688e+06	2.55197e+06	2.57865e+06	2.11847e+06	3.84629e+06	1.57682e+06	2.67029e+06	2.22006e+06	3.36486e+06	2.96277e+06	1.66401e+06	2.03543e+06	1.30295e+06	14127.6	3.15691e+06
	8M2110	1.13823e+06	1.03143e+06	1.11862e+06	3.3655e+06	2.33296e+06	2.23439e+06	1.41877e+06	2.47987e+06	2.29875e+06	1.001e+06	1.97339e+06	2.16185e+06	2.55916e+06	1.49324e+06	3.20146e+06	2.49312e+06	1.84718e+06	1.956e+06	26038.7	3.1877e+06
	10M1135	2.67946e+06	1.45995e+06	1.35559e+06	2.46488e+06	1.92856e+06	1.35961e+06	1.38976e+06	1.53001e+06	1.30853e+06	1.11853e+06	2.47063e+06	1.59141e+06	881176	1.31278e+06	4784452.1591*	3.09096e+06	3.22018e+06	1.38623e+06	69302.2	1.51956e+06
	10M2146	1.0773e+06	551556	754944	1.83104e+06	2.2016e+06	1.88473e+06	2.58624e+06	1.53766e+06	1.60026e+06	578251	1.9333e+06	2.08729e+06	3.2034e+06	1.79153e+06	5529292.21521*	3.34037e+06	6515348.51136*	3.25571e+06	52607	1.76026e+06
	10M2154	461679	217446	476952	217676	861263	298590	299741	504257	228856	280076	1.70355e+06	1.77128e+06	1.89436e+06	2.91356e+06	5662185.66831*	4.80835e+06	4.85492e+06	3.03598e+06	25129.1	2.39991e+06
	7D11	14415.4	20834.4	17414.8	13632.5	12999.2	18025	14513.3	24035.3	36999.9	14824.1	66089.8	58467.6	18974.9	20736.5	5048937.99441*	23626.5	31945.3	57621.3	20483.2	90084.8
	MGO53	3.47617e+06	2.95099e+06	3.83568e+06	3.42297e+06	3.84645e+06	3.79671e+06	2.88732e+06	3.07095e+06	3.43577e+06	3.37317e+06	3.9104e+06	3.83874e+06	3.69159e+06	5.01813e+06	4846995.67298*	2.55095e+06	3.8771e+06	2.47054e+06	38744.3	6.4799e+06
	No mAb	5.6978e+06	8.04099e+06	6.50352e+06	7.21123e+06	6.23858e+06	9.33193e+06	6.62188e+06	6.98018e+06
		7.2061e+06	6.62472e+06	9.04472e+06	8.28352e+06	4.01901e+06	7.29327e+06	6.20385e+06	8.79653e+06
		6.41146e+06	7.85993e+06	8.68025e+06	6.986e+06	6.79806e+06	5.5944e+06	6.5101e+06	5.12506e+06
		8.62428e+06	7.91211e+06	8.66212e+06	8.19379e+06	6.01947e+06	7.48127e+06	5.8795e+06	7.77261e+06

## Sheet: Figure 5
Figure 5A
Values represent flourecent area
		VACV IHDJ (1.5% NHS)														VACV IHDJ (1.5% NHS)
		8M2110			10M2146			10M2154			No mAbs					7M1162						No mAbs
	Time from infection (minutes)	i	ii	iii	i	ii	iii	i	ii	iii	i	ii	iii		Time from infection (minutes)	i	ii	iii	iv	v	vi	i	ii	iii	iv	v	vi
	-120	7093463	6174649	8005219	10357540	10351450	9306168	13625000	14792550	13441800	18440890	17331820	18544930		-120	11290770	11708130	11461490	11656810	11985590	9758381	16661620	16956890	16341710	16237530	15639720	15587700
	-110	9484319	7165568	9487931	9344871	10076850	10104870	15457300	15312360	15869250	18580940	18424750	18322440		-110	11935940	11049730	13957210	12490710	11610490	12017700	16451790	16487880	16288810	16608760	16330500	15453520
	-100	9020063	9074406	8536930	10236980	8586496	9374284	13364900	13763950	12632240	18363360	18177340	18295410		-100	12625210	12509460	12337120	12336980	12879950	10525630	16739280	16314030	16276220	16094800	16504980	15472780
	-90	10794040	9377195	8327754	8486542	11061640	11359330	14966030	13888280	12506510	18372150	18336420	18091070		-90	12485870	11580440	12269140	11322970	11220510	11867500	16807310	16417600	16830780	16844160	16035660	16001210
	-80	8468103	10837590	8159604	14076210	12424420	10446770	14110840	14420740	13352390	18685410	18690310	18987270		-80	10456670	12142380	12869740	12504340	12631530	12151220	15602020	16272440	16201860	15895780	16423200	16077840
	-70	9226367	12346250	10488810	9458488	10260340	9830181	16041080	14735280	14336050	18998650	18571780	18111310		-70	13469490	13060060	12725030	11246650	13072410	12245910	16160030	16243830	16934200	16326200	16521460	15889880
	-60	11132540	10066670	8611043	10565000	10370250	10008830	13938230	15531650	13044740	18124350	18088260	18063930		-60	13544560	12362030	13212600	13362090	13580700	13887110	16402170	16440050	16766980	17235780	16763620	15610460
	-50	10104470	9020032	11504820	11443220	10698540	11990750	15208010	14943220	13986480	18307940	17895370	17831740		-50	13388170	14147030	12979620	13462340	12781990	12680930	17141940	17110820	16484420	16480500	16611300	15939740
	-40	9019011	10506090	11441550	11391890	12200590	12444400	16496240	16016580	15305160	18198030	18701760	19122590		-40	13918600	12143790	13367720	13993600	13719660	13558770	16301670	17015380	16176710	16482570	16872600	16124730
	-30	11816630	13060020	9651927	12646300	12087570	12697740	15897300	14598430	15570170	19244140	18906240	18251650		-30	14261410	14538360	14697130	14093050	13145600	13734630	16448030	16098290	15957920	16037490	15990940	15986710
	-20	11411760	11757230	13352630	14819120	14349960	13836770	16062650	17403700	16750060	18085280	17901870	18085650		-20	14162940	14611510	13245280	13903000	15260720	13350100	17085240	17291570	17367010	16850370	16926630	16035540
	-10	11337650	11799220	9754329	13430460	14291830	13018330	17452720	17104260	16203480	18488050	18391400	18405700		-10	14939190	13934980	15619500	13948130	14824120	14043740	16347450	17013240	16767080	17108740	16317210	16532650
	0	13678530	15317360	15006370	11324480	12329340	13841690	17311880	17741350	18319920	17765270	18645910	19023800		0	14607350	14622790	14014970	14746520	13801230	13594010	16443480	16736160	16479880	16177980	16863820	15807660
	10	13975320	12204000	13719980	14367980	12210440	11769650	17647140	17824070	16452790	19064390	18677810	18280640		10	15098440	14745250	15636830	15180580	14192930	14899790	16024190	16648010	16526620	17081210	16694340	15954210
	20	13636390	13180110	15330320	14526570	13861460	12602930	17475260	18822210	18514040	17927350	18047240	17744800		20	16048710	16055270	15706090	15563010	15560350	14981100	16643640	16762860	17013690	16804770	16705820	16309440
	30	14685870	17552060	13878200	14888280	14543070	13038540	18367850	18494830	17688200	18017590	17977600	17529780		30	14929810	16262900	16416620	15305160	15815900	14385010	16516800	16830530	17034720	16670930	16484060	15644440
	40	15096580	14644170	14200200	14216500	13696060	13581360	17053160	17500420	18695660	17762910	18860750	18669770		40	15360420	15820260	16098270	15308700	15082500	14465050	16527880	16817690	16529140	16989040	16769830	16483600
	50	13521580	14422010	15016100	16005720	14706560	14925000	17944630	18565170	17907610	18602340	18294290	17698170		50	15820040	15756260	15680840	14216530	14753570	14626350	16399670	16238550	16134960	15964140	15750060	15433540
	60	11433440	13650700	13821430	14522410	15425900	16563240	18046320	18347390	19004410	17425920	18100040	17462600		60	14822820	15830170	15957940	15891940	15112680	14553780	15851300	17172990	16865730	16337760	16625760	15835050
	70	15100120	12866340	14280130	15958220	16761400	16607980	18523370	18225410	18315970	16911830	17519200	17287760		70	16435430	16073310	16191430	16352980	16411290	15051680	16274390	17093710	17132000	16781640	16984550	15710850
	80	15243500	15123050	14843190	13574810	16205520	15816290	17086910	18062450	17968350	17018360	17768440	17988880		80	14839800	16000030	16204210	17001950	16632240	14416490	16425870	17259400	16462070	16552140	16626100	15300260
	90	16669120	14450360	12064310	15855910	15307650	10914240	17831760	18003120	17061270	17981890	17900220	17261290		90	16288300	16845370	16283530	16477400	16168750	14346050	16903560	16782310	16278430	17173740	16254510	14796190
	100	11545620	13738360	15374910	15699750	16737730	15545010	16514820	17874720	16859410	17380130	17476450	17904230		100	15244170	16193400	15408100	16144430	16038760	14297920	16159700	15881130	16025950	15691590	15865850	14409130
	110	16778860	15900710	14372960	15548020	15412230	14003910	17633810	17694740	14374470	17580390	17890650	16994440		110	13778520	14950920	14276530	13786150	14410930	13261230	15943000	16302970	15880110	15291360	14842460	14900610
	120	14635120	13801400	15675260	13663220	15750600	12936000	16455500	17808540	17151730	16618500	17323410	17251080		120	14006050	15011000	15215780	13711780	14636480	14292620	16122850	16714670	16641990	15838630	15341350	15359130
Figure 5B
Values represent flourecent area
		VACV IHDJ (1.5% NHS)
		7M1162					8M2110					10M2146					10M2154					No mAbs
	C5 inhibitor (μM)	i	ii	iii	iv	v	i	ii	iii	iv	v	i	ii	iii	iv	v	i	ii	iii	iv	v	i	ii	iii	iv	v
	10	9073697	8806502	8460742	8596449	9133846	2673045	2026610	2678500	3086714	2558313	4109645	3778449	4227201	5669440	3895820	5638464	6329887	8530310	7590664	6120034	9807620	10478100	9967477	12887820	12722600
	2.5	9411290	8793278	8110429	8439432	7969602	3619996	2484614	3089577	3437147	2229086	4332530	4583504	5838165	3873929	4995004	7163877	7704831	6856055	6861558	5264751	12395340	13623320	13813290	13576530	13549060
	0.625	8484516	9885459	9778885	8941961	8395057	2817892	2995031	3696256	3220077	1493958	4742076	5165363	4341144	5078249	5256138	6495238	7638373	6095462	7228150	6428749	13321680	13121220	13674090	13430820	13273420
	0.15625	8409301	8369138	10449330	9553935	8677789	3247488	3353152	3896794	3795404	1732594	2970132	3548482	5032671	4890456	4598505	8748936	7439198	6631878	7455947	7469401	13292240	13874480	14155380	14129800	13627560
	0.0390625	7533825	9236296	8602917	9900046	9053710	3181548	2797786	3338126	1719451	3908174	4841903	3860068	4259214	3286271	4739939	7069888	7133084	6716648	7280363	6481409	13499090	12253720	13486080	12238190	13045110
	0	7853298	9242852	7780906	8364736	7711578	1982316	2261139	3334107	2029761	1983871	4443905	3816140	3841820	3952214	4929072	5719868	6178979	5703215	6954183	6122004	12380530	12366330	13537800	12614440	12840020
Figure 5C
Values represent flourecent area
		VACV IHDJ (1.5% NHS)
		7M1162						8M2110						10M2146						10M2154						No mAbs
	C3 inhibitor (nM)	i	ii	iii	iv	v	vi	i	ii	iii	iv	v	vi	i	ii	iii	iv	v	vi	i	ii	iii	iv	v	vi	i	ii	iii	iv	v	vi
	0.128	2055712	1900832	3170311	866480	1814963	1991232	2022455	5812747	1570529	864790	4054497	2599099	3213098	2425557	3892814	3054829	2503419	2507463	3586045	4566756	3243819	3159983	4795933	2155722	8147968	7741708	4470638	4225470	4866195	4675451
	0.64	3603790	2771978	2255357	2246169	3513271	2089631	3102298	3439604	3206822	2680749	2699802	2553703	2753133	3050762	3354029	2764195	3082256	3617021	4368267	2695671	4367422	3779821	4089540	3239640	7223045	4657482	5645833	4516767	5012350	5196897
	3.2	3289126	3168772	3549622	3781224	1755491	2141869	1693380	3211017	2287928	2751602	2758676	1585259	3243851	2558608	1970728	2203462	4698794	2995980	3944597	4267045	2704636	3527763	4952463	3857244	5709459	5191530	5992901	3840496	4908145	4313868
	16	1287407	2586881	2976974	2577861	3704406	2249694	2561966	2495093	2237795	2369674	2128231	2491257	4020977	1618492	2872842	2366197	2935998	3194604	5227474	3079983	3644911	2714923	4084061	4041928	4950573	6513773	4860772	6304661	6218154	4589996
	80	3800779	2616421	2747319	2988962	3219989	2731089	4077888	4304593	4225614	2337518	3567064	3474934	3900087	5087971	3357395	3916860	4627847	4565392	4145622	6834578	4167035	4625861	3813508	6045266	6097600	8467441	5533852	5726726	6887016	6897495
	400	3444189	3355305	3288600	2530559	3711999	3767427	7075486	4077218	5264576	3575486	2487142	3743964	6035480	5124115	6176124	4858188	4838896	5130615	7285085	5404565	5990229	5292697	5007237	4603881	5455232	7198090	6884623	6710602	6926915	6413994
	2000	4063373	3803961	4073342	2452505	4668735	2392635	3803970	5374060	6375322	4929734	4176375	4573997	5679417	5053175	4944440	5754696	4216108	3989092	4067177	7035100	5792467	5424751	5031649	6091315	6999363	7025394	6766684	6313578	4937949	6993094
	10000	3724041	4266559	3094650	5402332	4516137	5238281	3607595	5242683	4852486	3831516	5429025	4361791	4291194	5516538	4098935	3786177	4420561	4586766	3805596	4733128	5302147	6991754	7152129	5335117	5274680	5384316	5910388	6390459	6154766	4392441
Figure 5D
Values represent flourecent area
		VACV IHDJ
		7M1162			8M2110			10M2146			10M2154			No mAbs
	source	i	ii	iii	i	ii	iii	i	ii	iii	i	ii	iii	i	ii	iii
	1.5% C1q depleted NHS	13082500	13524430	13069300	14732060	14970440	15689960	14807950	15569380	15885900	16067370	13727190	15332790	16330490	16865240	18000550
	1.5% C3 depleted NHS	10506650	9608677	11931750	10350840	10897920	11218690	11357940	12136610	15239880	13370670	12075280	14493200	15234630	15821700	13682110
	1.5% C5 depleted NHS	9167892	8765684	10312680	12762740	13928570	9920757	10214670	10179320	8757070	13158750	11825330	11467560	17613110	16281070	14750710
	1.5% NHS	4009197	3900550	4052463	6903660	7240232	5570203	8647539	8732052	7457892	9518732	8691323	8762414	14582440	13815250	14333520
Figure 5F
Dotted area represent blot's image included in the manuscript.
		anti-C1q					anti-IgG		anti-C3
Figure 5G
Dotted area represent blot's image included in the manuscript.
		anti-C1q					anti-IgG		anti-C3
Figure 5H
Dotted area represent blot's image included in the manuscript.
		anti-C1q					anti-IgG		anti-C3

## Sheet: Figure 6
Figures 6B+6C
Values represent mice weight in grams
		mice	Immunization	Day- 0	Day- 1	Day- 2	Day- 3	Day- 4	Day- 5	Day- 6	Day- 7	Day- 8	Day- 9	Day- 10	Day- 11	Day- 12	Day- 13	Day- 14			mice	Immunization	Day- 0	Day- 1	Day- 2	Day- 3	Day- 4	Day- 5	Day- 6	Day- 7	Day- 8	Day- 9	Day- 10	Day- 11	Day- 12	Day- 13	Day- 14			mice	Immunization	Day- 0	Day- 1	Day- 2	Day- 3	Day- 4	Day- 5	Day- 6	Day- 7
	Cage 1	1.1	PBS + QS-21	19.4	19.1	19.5	17.6	16	14.9	14										Cage 3	1.1	A26 + QS-21	20.2	19.7	20.3	19.6	18.2	17	15.8	14.9	15.2	16	16.4	16.6	16.6	16.2	16.2		Cage 5	1.1	A28 + QS-21	23.3	22.9	22.8	21.7	21.1	19.6	17.7	17
		1.2		23.2	20.9	23	22.3	20.9	19.5	17.8	16.8										1.2		22.3	21.3	22.1	21.1	19.2	18.8	17.7	17.4	17.4	17.6	17.8	19.2	19.2	19.7	19.8			1.2		22.3	21.6	21.9	21.3	19.8	19	17.4	16.5
		1.3		23.5	22.7	23.7	22.3	21	19.7	18	17										1.3		20.8	20.4	20.5	20	18.6	17.4	16.1	15.1										1.3		23	22	22.1	20.8	19.2	18.2	17	16.5
		1.4		21.3	20.9	21	19.9	18.3	17.4	15.5											1.4		22.4	22.2	22.3	21	19.3	18.4	17.1	16.2										1.4		23.1	22.9	23	21.8	20.9	20	18.7	17.8
	Cage 2	2.1		19.9	19.3	19.5	19.7	18.6	17.5	15.5	14.4									Cage 4	2.1		21.9	21.1	21.7	21.3	19.5	18	17	15.8									Cage 6	2.1		22.8	22.3	22.7	22.3	20.7	19.5	17.9	17.7
		2.2		22.5	21.9	22.1	21.4	19.7	18.9	17.6	16.4										2.2		24.2	23.3	23.6	22.8	21.4	20.1	18.8	18.1	18.8	19.4	19.8	20.3	20.8	20.9	21.3			2.2		22.3	21.8	22	21.1	19.8	18.6	17.2	16.2
		2.3		19.9	19.8	20	19.7	18.2	17.2	15.5	14.5	14.4	15.4	15.6	16.6	16.8	16.9	17			2.3		21.9	21	21.9	21.3	19	18	16.5	15.9	16.8	17.8	18.2	19.1	19.7	19.7	19.8			2.3		19.5	19.3	19.2	18.7	17.9	17	15.6	15.5
		2.4		20.3	20	19.7	19.4	18.3	17	15.6	14.5										2.4		21.6	20.7	20.9	20	18.6	16.9	15.8											2.4		21.6	21.7	22.4	21.2	19.9	19.1	17.4	16.3
Figure 6D
Values represent flourecent area
		VACV WR (no complement)
	Serum dilution	1.1_2- PBS	1.2_2- PBS	1.3_2- PBS	1.4_2- PBS	2.1_2- PBS	2.2_2- PBS	2.3_2- PBS	2.4_2- PBS	3.1_2- A26	3.2_2- A26	3.3_2- A26	3.4_2- A26	4.1_2- A26	4.2_2- A26	4.3_2- A26	4.4_2- A26	5.1_2- A28	5.2_2- A28	5.3_2- A28	5.4_2- A28	6.1_2- A28	6.2_2- A28	6.3_2- A28	6.4_2- A28	1.1_5- PBS	1.2_5- PBS	1.3_5- PBS	1.4_5- PBS	2.1_5- PBS	2.2_5- PBS	2.3_5- PBS	2.4_5- PBS	3.1_5- A26	3.2_5- A26	3.3_5- A26	3.4_5- A26	4.1_5- A26	4.2_5- A26	4.3_5- A26	4.4_5- A26	5.1_5- A28	5.2_5- A28	5.3_5- A28	5.4_5- A28	6.1_5- A28	6.2_5- A28	6.3_5- A28	6.4_5- A28
	0.025	19170760	18387980	17865520	18482230	18275700	17933860	18168460	18276840	18414630	18225720	18089090	18463670	18472450	18347630	18659760	18820920	18461850	18114440	17487770	17901700	17551070	17954570	18094450	18512480	17766600	17330730	17502270	17428700	17472540	18084520	17501740	18336100	14776720	13651730	10340930	18391060	3528241	6316297	15231890	9950904	13991440	5547577	18411060		6224112	1985155	1237011	14866840
	0.00625	18587190	18911810	18553950	18667870	19252670	19011340	18913070	18997820	18749770	18355280	17869580	18694330	18644150	18514540	18532380	19002210	19011170	18686850	18811970	18616890	18910780	18994690	18847680	18646250	18635370	19534930	19167190	18914730	19131130	18971550	18846230	18760050	17214830	19545810	17704040	18606730	15452100	18342820	18754710	17151480	15325640	15161180	19018150		16498680	9953520	7167243	18582880
	0.00156	18511330	18451980	18675230	18828940	18529430	18495210	17973290	17696920	18637560	18708560	18560080	18592740	18831270	18815070	18688040	19005120	18040800	18123280	18137640	18587760	18675860	18707070	18611200	18522690	16847510	16977770	16640890	17099520	16786980	16681530	17262580	16536140	17521850	18351840	17663600	18390270	17551060		18172510	17472310	15736090	18109760	18871700		16386140	15776050	15992810	18761700
	0.000391	18717450	18455870	18432250	17813160	18757790	19037600	17874070	17586590	18659870	18361790	18238560	18320270	18439930	18636390	18639690	18399860	18487050	18811420	18329190	18320630	18650940	18943670	18415130	18883210	16724330	17126630	17228010	16773840	16801100	16793250	16930780	17681700	17097230	17291220	18223050	17792280	18136600	18244860	18391990	18786420	16414680	18270150	18664250		17367130	18628980	18041290	18749490
	9.77e-05	18738530	18430620	18642220	18354870	18655940	18534430	18184090	18308370	18251590	17930990	17731790	18516010	18812940	18155930	18125370	18072820	18493380	18285570	19004020	18244490	17656520	18467150	18312500	17926300	16020480	15765350	16385130	16117630	16667470	16249890	16734660	17199750	17865330	17912160	18153500	17940520	18032250	17806000	17880050	17757040	17842080	18891490	19052230		16437540	19096740	18875400	18543590
	2.44e-05	18837290	18551440	18446150	18085570	18378930	18580580	18443300	18720140	18612770	18360700	18401170	18575540	18622190	18142910	18466090	18563640	18317330	18949640	18239660	18505330	18147420	18242410	18619560	18466610	17378110	16985090	16560360	17035690	16263760	16292820	16596070	17165650	19224670	19117220	18533250	19340730	19133410	18343520	18786000	18582290	17870000	18764380	18566640		17504150	18830160	18806680	18428450
	0.0125																																												19348130
	0.003125																																												18429550
	0.00078																																												18979680
	0.0001955																																												18886370
	4.885e-05																																												18870910
	1.22e-05																																												17990930
		VACV WR (1.5% NHS)
	Serum dilution	1.1_2- PBS	1.2_2- PBS	1.3_2- PBS	1.4_2- PBS	2.1_2- PBS	2.2_2- PBS	2.3_2- PBS	2.4_2- PBS	3.1_2- A26	3.2_2- A26	3.3_2- A26	3.4_2- A26	4.1_2- A26	4.2_2- A26	4.3_2- A26	4.4_2- A26	5.1_2- A28	5.2_2- A28	5.3_2- A28	5.4_2- A28	6.1_2- A28	6.2_2- A28	6.3_2- A28	6.4_2- A28	1.1_5- PBS	1.2_5- PBS	1.3_5- PBS	1.4_5- PBS	2.1_5- PBS	2.2_5- PBS	2.3_5- PBS	2.4_5- PBS	3.1_5- A26	3.2_5- A26	3.3_5- A26	3.4_5- A26	4.1_5- A26	4.2_5- A26	4.3_5- A26	4.4_5- A26	5.1_5- A28	5.2_5- A28	5.3_5- A28	5.4_5- A28	6.1_5- A28	6.2_5- A28	6.3_5- A28	6.4_5- A28
	0.025	11445530	10025690	9706661	9882516	10211580	9264863	9716407	9742998	11832450	10793160	11539330	9918021	9441460	10124650	10169980	10417360	10745140	8041722	10824910	8319739	10272140	9250261	8922055	9448814	9421474	10579440	10933440	9037824	8138789	12599200	9947012	11918040	4336590	10185430	9395299	11431670	4653200	5728273	10436370	8085610	5401184	522858	9550195		5415539	942533	1458883	9650835
	0.00625	9747527	11258230	11812270	11844320	10720690	10801780	10206870	11224240	10908620	10383660	12214040	10669980	11524220	10602360	10535170	12643840	10948210	10521410	9942212	8412906	9740429	10226310	10699320	10029500	11655100	13031920	13377210	13075050	11745030	11609310	11547130	12850710	8734381	12998910	13058840	13005710	8591249	11688890	13091800	11559000	6746818	4819508	13146750		10712930	5765892	2575755	13085540
	0.00156	9738180	10010370	11099080	10764220	11112460	10465200	10035470	9864500	12818570	10810070	11938190	9609659	10887300	10598660	10924490	11202530	10602250	10330690	10403490	8908465	10335690	10029520	10879920	10231950	10779660	13433650	13221030	12360340	12407790	13019470	13028270	14029100	11638450	12692900	13580930	13841010	11350520	13082210	14124830	12855270	7922188	9315204	11012760		7576126	7638812	5959468	15257840
	0.000391	10433260	9616414	10597200	10703820	10722090	10896600	10142210	11357620	11346140	10029600	10881250	10604680	10029130	9422328	10576130	11448020	10466540	10726530	9415437	10182400	10306080	10607430	10996540	10051270	10312240	11028830	11637010	10394300	12454630	11938710	12449710	14297100	13014350	13843200	13511310	13646630	13518590	13551930	13550140	12680970	9859564	10887060	11369530		9692721	11477800	11594700	11964510
	9.77e-05	9350382	9838245	9589425	9997065	9882309	10938860	10716500	12048390	12841070	11556310	11641760	10931940	12191480	11452970	10987750	11177760	9972476	10556640	10959960	10873280	11069690	10495400	11941760	11492240	11285850	11133130	10898800	11616970	10932390	12043490	13321980	11057440	12965190	14078330	15546440	14282130	13070090	14463200	14596760	14201230	10114340	10792130	13061110		11798370	11843000	12409160	12750290
	2.44e-05	11490500	9968098	10413510	11050670	10207630	10768250	9392142	10873180	12049600	11880550	11377510	11882540	10376880	11750660	11578580	11255730	12814690	10963910	10970140	11038100	11376450	11426890	11666090	12060120	12546100	11811210	10630020	10418470	11729560	10856050	9457108	11437860	12474990	14623900	15174890	13294130	13272950	13039490	12334260	12768250	10710750	13080510	11842300		12874350	11781810	13613210	12464370
	0.0125																																												8671520
	0.003125																																												13311600
	0.00078																																												12267360
	0.0001955																																												12757500
	4.885e-05																																												12398480
	1.22e-05																																												11763070
[truncated: 36 more columns]

## Sheet: Supplemental figure 1
Figure S1
Values represent O.D. 650 as measured in ELISA
	MPXV V28
	Mpox convalesent donors (MPXV V1)											MVA vaccinated donors (VPXV V1)						<1977										>1977
Serum dilution	Mpx01 V1	Mpx02 V1	Mpx03 V1	Mpx04 V1	Mpx05 V1	Mpx06 V1	Mpx07 V1	Mpx08 V1	Mpx09 V1	Mpx10 V1	Mpx11 V1	Vpx01 V1	Vpx02 V1	Vpx03 V1	Vpx04 V1	Vpx05 V1	Vpx06 V1	<1977-1	<1977-2	<1977-3	<1977-4	<1977-5	<1977-6	<1977-7	<1977-8	<1977-9	<1977-10	>1977-1	>1977-2	>1977-3	>1977-4	>1977-5	>1977-6	>1977-7	>1977-8	>1977-9	>1977-10
0.01	2.474	2.838	2.316	3.071	1.339	2.348	2.713	2.478	2.963	2.449	1.304	0.902	1.896	1.493	2.273	1.643	2.965	2.234	0.933	0.967	1.957	1.125	0.991	2.249	1.685	0.732	0.797	0.513	0.953	0.798	1.076	0.879	0.759	1.026	0.931	1.909	0.742
0.0025	1.527	2.159	1.583	2.353	0.947	1.23	1.851	1.636	2.335	1.377	0.538	0.351	0.791	0.54	1.354	0.864	2.143	1.332	0.313	0.422	0.938	0.463	0.404	1.41	0.718	0.315	0.358	0.214	0.388	0.344	0.454	0.363	0.374	0.513	0.44	0.816	0.389
0.000625	0.553	1.093	0.499	1.245	0.378	0.424	0.745	0.673	1.221	0.483	0.181	0.135	0.246	0.191	0.503	0.269	0.908	0.522	0.123	0.161	0.307	0.178	0.158	0.514	0.24	0.129	0.137	0.095	0.144	0.135	0.168	0.148	0.163	0.22	0.172	0.282	0.181
0.00015625	0.19	0.372	0.253	0.406	0.12	0.142	0.249	0.214	0.396	0.16	0.083	0.068	0.102	0.083	0.161	0.101	0.291	0.18	0.065	0.076	0.113	0.081	0.084	0.166	0.094	0.067	0.07	0.058	0.068	0.066	0.076	0.079	0.082	0.095	0.08	0.107	0.088
Values represent AUC values
MPXV A28
MPXV V1	VPXV V1	<1977	>1977
0.01713	0.005202	0.01528	0.003052
0.02213	0.01113	0.005125	0.005577
0.01675	0.008373	0.005811	0.004779
0.0241	0.0155	0.01212	0.006378
0.009931	0.01055	0.006617	0.00519
0.0151	0.0223	0.005815	0.00481
0.01978		0.01568	0.006532
0.0178		0.009988	0.005774
0.02358		0.004388	0.01134
0.01624		0.004844	0.004839
0.007643

## Sheet: Supplemental figure 2
Figure S2A
Values represent flourecent area
		VACV WR
		4M1224 & 5M1111			4M1224 & 7M1162			4M1224 & 8M2110			4M1224 & 10M2146			4M2131 & 5M1111			4M2131 & 7M1162			4M2131 & 8M2110			4M2131 & 10M2146			5M1111 & 8M2110			5M1111 & 10M2146			7M1162 & 8M2110			7M1162 & 10M2146			4M1224 only			4M2131 only			5M1111 only			7M1162 only
	Final IgG Concentration (μg/ml)	i	ii	iii	i	ii	iii	i	ii	iii	i	ii	iii	i	ii	iii	i	ii	iii	i	ii	iii	i	ii	iii	i	ii	iii	i	ii	iii	i	ii	iii	i	ii	iii	i	ii	iii	i	ii	iii	i	ii	iii	i	ii	iii
	62.5	10076320	8661599	8690748	3161490	1984900	2551821	142454	405861	134806	4942351	5238146	4462009	6767195	6878473	8290965	1749031	1804515	1543357	29971	69496.4	188942	3475971	3594093	4269007	297764	35410.2	476410	5535351	5829336	7101988	55164.9	352236	253813	849134	2464492	1920491	7126002	6620498	7899562	6156154	6157087	7417298	9809215	11200510	12221980	2718704	3107825	3250048
	15.625	8534617	7799289	9889917	2609865	2738259	2626916	198114	561227	232614	6661227	6902878	6810532	5909966	6215195	6004409	1269487	1535605	1354902	133322	155326	138538	5290615	4776330	5833858	200769	238883	114796	8866771	9206692	9397405	410702	108081	37308.3	1700223	1893591	2335205	8343944	9590589	9593436	5881893	6524499	7897975	9348644	12169530	12539240	3315213	4382160	3494458
	3.90625	8934481	8770565	9799884	2979351	2069334	3301456	252154	161890	480382	7466362	8334526	8748521	5524298	6355488	6463808	1880599	1787703	2249894	74281.6	121535	353320	5808233	5380137	6102624	617588	159075	765083	10362380	9058017	11817160	255456	29795.6	125252	3016787	3617133	6116134	6853025	9404279	10714300	6206287	7230813	8767088	9525001	9412477	12037100	3950132	4250274	5414957
	0.976563	9761077	9083179	10096510	4379871	4823463	4297311	189309	516526	164896	10134090	7214041	10002960	6713321	5816256	7649522	2726559	3127125	3663948	173661	284749	323596	6350519	6756372	7317855	329873	481196	229345	10148390	9805554	11055150	107108	198122	973620	4457367	5595198	6832081	7926447	11387840	10672480	5409781	6729552	7997754	9272879	10780560	12010720	4848985	5154445	7574515
	0.244141	9526292	9869493	11015150	7014260	6173883	7734291	857357	1108426	1155217	9232117	10193460	9825477	6719694	7076436	9354649	4856298	4605667	6435911	462111	357603	399648	8438267	7423296	9818882	1175689	662704	1093433	11421420	10713060	11896420	137374	298283	854278	7652122	8866850	9526851	10036730	11557730	11484140	7297366	8146317	10279650	10287010	9663108	13251710	5810035	5999520	8221683
	0.061352	10670490	9630833	11162630	9265709	9306480	9053910	5158648	3718850	6694971	9956759	8242180	11602920	9723688	9318895	10690390	7421924	8413273	8336192	4232201	3391920	5739997	10934210	9000364	10979900	3843670	4556866	6150779	10910420	9957467	10891380	3267920	3075947	3932284	10197460	9291429	11194190	10248080	10810100	10679370	9520016	10362520	9658156	9326448	11161090	11521120	9002757	9713919	10545510
	0.015338	11230810	10036850	10547630	10463060	10300680	10942240	10165390	9777321	10080850	11127470	10843610	11622780	10038760	12087320	9626917	11311460	11027750	12587850	9312245	10329990	10379420	12000640	10803670	12177840	9416928	9473943	10896360	10763260	11596960	10073730	7979914	9879741	8834838	11116940	12171830	11131910	10979770	13732350	11859890	10997540	11617860	12849370	10761330	11509770	12704470	10382150	12221610	13078190
	0.0038345	9887253	8995292	10943080	11243170	9863894	11174540	7994692	10149190	12081450	9779308	11771110	11862320	9034355	9470538	10927580	9874693	9530567	10383380	9040512	9330102	9242836	9440144	9541821	12011280	9732980	12774490	12906620	11842640	11397460	11115950	10745740	9708016	10784300	9729806	12484920	12499970	10952800	11866390	12521680	10122920	12110420	12527750	11337640	12076290	11705490	9618870	10764140	12129810
	0.000958625	10097760	11079130	11938720	8414693	11199440	13559180	9847265	10042400	11755510	9172981	10406280	11041310	8572690	10980330	10553850	8089151	10575110	9327645	9876830	11048170	11652060	8889508	11097400	11887380	9493634	10742970	12710470	10027590	12319180	11898400	9421610	12195230	12305510	10170800	11392230	12666060	9277416	12382830	11558570	10138920	12199610	12204210	10399300	9762249	12440140	10792220	11296720	12920530
	0.000239656	10450460	10798230	11881830	8380056	12613530	12658210	8443173	10017800	11124620	8980721	11902050	11250860	8080298	12859780	10246880	8736782	11285250	9542659	8007875	12217850	11752400	10391700	11319230	11575070	10976160	11412690	11445100	10527830	11459660	11141390	10818050	13088960	11714190	9105143	13091910	11960140	8910459	11369690	11603560	8754654	12255690	12412370	9736433	11900350	12451590	9961001	12018980	13102820
	5.99141e-05	10035160	10680710	10851570	9307156	9509857	11549750	9494846	11143770	11694620	9074128	10397370	12888820	9055792	11229210	11914750	9767744	10677790	12310920	9005484	11144260	11904010	8701124	10295330	12245260	9425884	9701374	11905970	10911930	11498440	10519900	10362470	12539430	12163690	9646855	12962020	11557940	9472650	12303540	11371940	10752520	12036890	12881570	9344841	12012800	12514510	9153784	12521860	12330150
	1.49785e-05	10447030	8909677	11532580	10954660	9194323	11312120	9447553	8654349	12073400	9781700	9446061	10979790	10151100	10173660	11578390	9966225	9669225	11697620	10274620	10636270	12053180	10161120	10062660	11282220	11385460	9473560	12429470	10214590	11664820	11064720	10588970	12939340	11588000	11152350	11591380	10526580	11099050	12459290	12491970	9858119	12128940	10914830	9486735	11853340	11139790	9404440	10971730	12092290
Figure S2B
Values represent flourecent area
		VACV Copenhagen
		4M1224 & 5M1111			4M1224 & 7M1162			4M1224 & 8M2110			4M1224 & 10M2146			4M2131 & 5M1111			4M2131 & 7M1162			4M2131 & 8M2110			4M2131 & 10M2146			5M1111 & 8M2110			5M1111 & 10M2146			7M1162 & 8M2110			7M1162 & 10M2146			4M1224 only			4M2131 only			5M1111 only			7M1162 only
	Final IgG Concentration (μg/ml)	i	ii	iii	i	ii	iii	i	ii	iii	i	ii	iii	i	ii	iii	i	ii	iii	i	ii	iii	i	ii	iii	i	ii	iii	i	ii	iii	i	ii	iii	i	ii	iii	i	ii	iii	i	ii	iii	i	ii	iii	i	ii	iii
	62.5	20860230	20527360	20509360	2604634	5047489	5421170	20881400	20493360	20527730	20698760	20443310	20390920	20831470	20344670	20456500	7404171	7719011	9422296	20826910	20542920	20565710	20794790	20506340	20524880	20510250	20480680	20268520	20543500	20757460	20046510	10374940	11471210	4643988	13509520	13782070	9203263	20583570	20800250	20393700	20618080	20721560	20444340	20428280	20350120	20378410	9201819	14144820	8058956
	15.625	20623230	20389930	20343340	6314065	9870338	7909548	20780200	20463770	20584500	20636200	20507810	20366350	20694280	20968660	20850150	9231312	8082404	8902196	20649020	20831520	20694710	20781950	20837570	20819270	20525480	20344280	20598090	20230920	20352350	19699700	12149140	12439230	11003780	9787683	10982850	14018930	20322020	20712960	20029680	20740470	20526010	20545900	20360400	20476090	19946450	9881455	16116620	6392804
	3.90625	20198520	20524560	20220860	11386000	15359490	16490010	20562300	20664290	20377510	20738840	20590370	20555870	20807490	20805530	20982370	12233970	11233090	14573400	20881480	20922470	20673960	20719230	20761440	19864340	20339620	20395880	19745910	20070960	20317730	19806760	16046140	15377520	17795260	16021960	19332460	15630260	20399210	20481530	20343690	20794550	20949960	20578640	20755970	20301860	20121700	14219630	14702720	15294590
	0.976563	20720420	20455650	20074300	18092660	19393660	20085520	20700320	20374450	20430980	20751050	20209640	20474640	20951440	20868770	20813040	16396600	19442390	18316320	20592780	20759590	21018380	20975700	20835120	20232710	20524330	20317070	20198230	20401950	20507060	19767170	19354190	20020820	19625400	20212460	19418440	20286650	20481010	20585710	20207640	20691450	20995260	20614690	20567100	20649440	20043150	17904830	18391180	20064820
	0.244141	20551010	20403570	20158520	20607800	19616900	20715200	20620440	20042830	20006880	20852600	20572140	20179440	20966110	20900960	20820700	20613480	17925220	20225170	20699290	20541100	20578180	20834690	20467500	20604610	20493250	20518250	20417050	20527000	20624220	19962070	20744540	20356540	20164180	20656640	20841450	20226300	20344920	20546710	20043100	20891800	20737540	20408280	20380860	20516610	19939250	20268920	20489030	20110980
	0.061352	20633800	20941200	20221730	20695680	20489820	20221380	20647620	20442710	20047040	20418230	20454140	20424030	20590000	20381690	20297550	20397530	18928670	20628200	20535400	20621690	20447180	20456310	20898880	20492170	20375270	20233880	20133360	20545640	20351350	19824990	20467210	20420070	20184030	20551920	20327590	20382170	20505340	20406540	19996140	20761370	20503520	20240420	20639110	20535700	20169980	20594200	20574400	20569020
	0.015338	20329180	20077140	19955090	20555200	20355180	20104840	20570880	20223790	20259980	20323630	20487480	20159180	20668860	20103520	20247030	20665280	20473110	20280860	20436210	20477740	20117390	20429160	20453790	20638790	20381650	20460300	19957320	20433350	20241640	19987710	20169130	20517190	19908620	20217640	20559140	19780430	20614130	20416490	19562500	20355640	20349430	19926720	20478870	20369560	19669340	20375550	20389900	19890420
	0.0038345	20628750	20398860	20044820	20593290	20396340	20556980	20463260	20608620	20288050	20386400	20477920	20347440	20682320	20641070	20585010	20377160	20558890	20332190	20457720	20225250	20289220	20653100	20375590	20067330	20270490	20531940	20309130	20434910	20486820	19445970	20484060	20348880	19802160	20568810	20518520	19937780	20569520	20645750	19739280	20506670	20278900	19934760	20864970	20524900	19765440	20336180	20378180	20057030
	0.000958625	20471930	20711070	20105510	20400290	20668210	19871170	20706070	20687200	20225530	20632600	20421950	20369440	20926550	20606890	20596400	20771970	20567180	20516440	20858940	20477690	20457100	20697860	20372590	20047480	20721790	20421480	20300840	20389320	20192340	19587250	20583970	20539120	19623360	20545820	20274470	19671280	20505950	20718400	19728290	20524480	20566870	19812300	20650600	20512220	19728930	20322140	20909250	19786290
	0.000239656	20434290	20651070	19925350	20424560	20523510	20179210	20492130	20707800	20123710	20711310	20552200	20356000	20472940	20532620	20373070	20748420	20492810	20275270	20778920	20847660	20367800	20653140	20323960	20245720	20603680	20755540	19999290	20308090	20372350	19680270	20263730	20569110	20152620	20430970	20506100	19716740	20558940	20521310	19992970	20646070	20888990	20111650	20692260	20723290	19938400	20355220	20514720	20033170
	5.99141e-05	20342080	20351780	19638470	20780470	20564280	20296180	20543070	20467790	20216560	20334410	20230170	20235980	20694860	20381930	20243750	20806170	20271850	20311780	20633500	20385540	20281660	20542750	20340640	20279870	20481260	20454210	20244650	20701200	20394070	19738190	20541040	20629310	19925700	20345310	20529610	19527790	20270570	20443080	19669140	20407300	20501380	19213480	20451010	20268770	19988050	20477520	20331830	19442100
	1.49785e-05	20503830	19501400	20072550	20546280	20308320	19844100	20205800	20092740	20171250	20572490	20048860	20116110	20569970	20146380	19575730	20380390	20504110	20176950	20474160	20207440	20297440	20620260	20357870	20007580	20485100	20568880	20276290	20457190	20120460	20023290	20526970	20385820	19659220	20394970	20344470	19891180	20401680	20288830	19248720	20504810	20525310	19764740	20519390	20377970	19293430	20446060	20019480	19732520
Figure S2C
Values represent flourecent area
		VACV IHDJ
		4M1224 & 5M1111			4M1224 & 7M1162			4M1224 & 8M2110			4M1224 & 10M2146			4M2131 & 5M1111			4M2131 & 7M1162			4M2131 & 8M2110			4M2131 & 10M2146			5M1111 & 8M2110			5M1111 & 10M2146			7M1162 & 8M2110			7M1162 & 10M2146			4M1224 only			4M2131 only			5M1111 only			7M1162 only
	Final IgG Concentration (μg/ml)	i	ii	iii	i	ii	iii	i	ii	iii	i	ii	iii	i	ii	iii	i	ii	iii	i	ii	iii	i	ii	iii	i	ii	iii	i	ii	iii	i	ii	iii	i	ii	iii	i	ii	iii	i	ii	iii	i	ii	iii	i	ii	iii
	62.5	15010660	14162060	16024080	5186035	5291500	5552673	2642939	1712170	3371623	5021043	4719968	5737110	15554720	14106350	16600260	5929800	5683691	7820520	3264659	2070881	4352460	6563993	3899146	6191756	3795213	4583352	4158717	3982743	7425609	7444438	662617	992785	1429199	637056	1055096	581118	15847460	17410980	16035670	15289280	16686310	16542540	16952630	18309830	17563240	7417330	10122860	9264792
	15.625	15685520	13972750	17026580	5619132	6206733	7705022	4366122	2347511	3739865	4653048	3477733	5978664	15549530	12281900	15600450	4382974	4958492	4914773	2629532	2579535	2911306	5747366	3395883	5033340	3551752	2590669	3921198	7643214	6084719	5480585	2010955	1307281	1637928	1036186	1699409	1019071	16338470	16837160	16458620	15150470	15675460	15974740	16105240	18480710	17076600	7058292	8205462	9545896
	3.90625	16174060	15723700	16777280	6644727	8174813	7727353	1411749	2761340	3360170	3815470	3598758	4070200	15058660	13964020	14665230	5144356	3773688	6757122	2005380	2078888	2490595	3945802	3273782	5382194	3676709	4584700	4949018	6676939	5413107	6835511	793906	201926	1694472	1486175	974370	1208260	16155780	17365160	16487120	14971700	17009350	16609980	16288780	17826890	17160340	7384225	11818450	9002478
	0.976563	15876090	15907980	16065270	11119890	11589160	12270630	2048893	2786430	3228076	2994648	3505232	5361666	14844350	12348480	15297050	8013657	8448898	9239749	2817382	2217203	3082615	3236258	3200378	5714372	3252584	3995767	3976754	5491280	8740602	5269433	2077389	2085444	1680149	2059237	1855692	2439195	15569260	17015240	16062070	15817950	16525430	16542360	16076590	17499710	17045330	8844128	12631990	11411420
	0.244141	17201570	14615960	17144510	14809940	12282970	14982270	3651538	3259897	4223261	6141798	7397592	7232033	16555630	14155710	16846390	13078480	10927580	14218710	3435193	3274348	3833271	4830339	3759117	6834203	4616139	4828057	5735379	7080041	8843220	7295548	2783686	3553602	3471552	4953588	4528482	3478491	16987410	17772870	16758170	16489460	17492780	15693770	17532140	18415810	16665710	14716270	15288200	15741760
	0.061352	17364520	15379670	16665280	16156030	15276440	17528880	6928806	5807524	6498389	10735170	12545470	12248080	16912020	14544390	17722100	15287880	13783280	16931480	6748836	5404294	7836031	10880970	9746347	12558190	6331442	6471145	8305623	13219250	13927000	12074530	7969442	7207406	7481851	11597740	12493950	10658420	17309410	17728950	16193510	16475230	17218770	16489290	17478500	17934070	16328400	15787270	17362920	15752940
	0.015338	15980330	12461020	14785960	14767460	14722100	17681850	11454690	13829270	15212220	14590070	12462330	16469730	16697490	13069790	17857160	15285100	15316680	18443270	14444020	14091590	14609310	15259000	15019390	17838210	12708730	13110540	14865860	14350460	17412680	15199120	12279260	14232760	13984900	15733230	17373510	16722670	16847070	18214800	16444130	16269360	17621540	17082340	16145980	17895010	16364190	16236430	18696850	16680260
	0.0038345	15155110	14246320	17560020	15527760	13220980	17563720	14810700	14187840	17409830	16083210	13747150	17670440	16075340	14450540	17611950	16066370	15044220	17482770	16181330	13924800	17131100	16380270	15217700	17623610	16601250	12622470	17062780	16548220	17952950	16239730	15829540	17809340	16265320	16693440	18383030	16688280	16230600	17689570	16773450	16699630	18340140	16613220	15949480	18121820	16686840	16746900	18470790	15824730
	0.000958625	16318190	13708510	17303110	15752730	14780260	17612400	15598550	15801060	17968600	15836850	13589860	18066600	16011190	15113810	17901100	15705620	14092620	17490650	15155900	15356670	17609340	17185740	15786200	18203020	16531830	15821440	17515380	16704560	17059720	16444230	16787180	17982230	17239030	16604050	18205090	16750200	17012490	18138530	16739810	17089800	18100910	17267800	16597030	17678110	17220790	16577750	17960260	17008330
	0.000239656	16294340	15232270	17505340	16211410	15572760	17142450	16429030	15473850	15872470	16955100	15806990	17990030	16341670	16041080	17537600	16079180	14680000	17656630	14884750	15409460	17327190	17067260	15491560	17760860	17404910	15260390	18151050	17455400	17466340	16166230	17652940	17610490	16048620	16604940	17734470	16047750	16626630	18282690	16413870	17055240	18925850	15959140	16353570	17793140	16395450	16786890	18400900	16094860
	5.99141e-05	16428450	14034530	16521140	17532520	15649340	16617380	17040040	15538810	16836880	17055140	15694320	15736970	16918230	15854710	15887750	17579270	16445060	17239730	16851210	15338990	16780560	17175880	15554860	15784350	17072800	15510760	16630280	16717760	17382680	15497150	16252550	17866850	16250720	17004960	18361480	16826120	17079470	17234490	15817650	16517340	18181420	16239580	16640700	18051770	15983080	16223230	17669810	16051850
	1.49785e-05	16709230	14206890	17194910	17162540	15090590	17114300	16789310	15246690	17023150	17235920	13910690	17113490	16805090	15120130	17471030	17330890	15825910	17073930	17640270	16043800	17054740	17057250	15750000	16288380	17432550	16265460	16726130	16804950	18054410	16750490	16317680	18261170	16051890	17221900	18294960	15321640	16379380	18116730	15796010	16851880	18108340	16116920	16584000	18052810	15308670	17203780	17793210	15378290
[truncated: 12 more columns]

## Sheet: Supplemental figure 7
Figure S6A
Values represent O.D. 650 as measured in ELISA
	Phages	1_9	1_28	1_29	1_30	1_32	1_41	1_42	1_63	2_7	2_32	2_34	fth1
	400000000	0.532	0.671	0.472	0.824	0.842	0.093	0.228	0.474	0.798	0.153	0.693	0.04
	100000000	0.129	0.356	0.179	0.37	0.646	0.062	0.524	0.21	0.546	0.065	0.368	0.041
	25000000	0.058	0.123	0.076	0.127	0.383	0.043	0.127	0.087	0.137	0.048	0.111	0.04
	6250000	0.069	0.078	0.049	0.055	0.157	0.047	0.077	0.062	0.093	0.046	0.059	0.04
	1560000	0.04	0.044	0.041	0.044	0.079	0.058	0.058	0.05	0.055	0.045	0.055	0.039
	391000	0.038	0.04	0.041	0.043	0.048	0.041	0.046	0.044	0.045	0.041	0.045	0.041
	97700	0.035	0.04	0.041	0.042	0.047	0.043	0.045	0.042	0.041	0.038	0.036	0.038
	24400	0.032	0.031	0.034	0.04	0.043	0.042	0.044	0.043	0.057	0.042	0.041	0.037
Values represent AUC values
	1_9	107667482
	1_28	174246397
	1_29	108658128
	1_30	199742227
	1_32	267494882
	1_41	28350774
	1_42	139518970
	1_63	115467685
	2_7	229790464
	2_32	38096929
	2_34	179046731
	fth1	16183849
Figure S6D
Values represent O.D. 650 as measured in ELISA
		5M1111										7M1162
	mAb concentration (μg/ml)	WT	H167K	H167G	D168E	M112G	R160E	E188D	R241H		mAb concentration (μg/ml)	WT	H167K	H167G	D168E	M112G	R160E	E188D	R241H
	10	1.962	2.098	1.685	1.754	1.905	2.331	1.753	1.646		10	2.088	0.072	1.27	2.138	2.109	2.112	1.608	1.448
	1	1.827	1.646	1.607	1.395	2.04	2.24	1.874	1.971		1	1.636	0.043	0.699	2.063	1.773	1.705	1.462	1.303
	0.1	1.496	1.418	1.593	1.883	1.575	1.67	1.564	1.655		0.1	1.046	0.175	0.197	1.166	0.936	1.283	0.747	0.641
	0.01	1.097	1.078	1.063	1.137	1.305	1.052	1.121	1.091		0.01	0.317	0.066	0.071	0.365	0.234	0.291	0.173	0.186
	0.001	0.32	0.284	0.253	0.288	0.297	0.299	0.286	0.29		0.001	0.076	0.047	0.057	0.125	0.094	0.092	0.055	0.062
	0.0001	0.086	0.089	0.086	0.1	0.107	0.11	0.089	0.091		0.0001	0.051	0.05	0.049	0.085	0.101	0.069	0.041	0.066
Values represent AUC values
		5M1111	7M1162
	WT	18.67	18.03
	H167K	18.35	0.627
	H167G	16.38	9.276
	D168E	15.79	20.43
	M112G	19.52	18.74
	R160E	22.46	18.59
	E188D	18	14.85
	R241H	18.04	13.29

## Sheet: Supplemental figure 8
Figure S7A
Values represent flourecent area
		VACV IHDJ (1.5% NHS)																	VACV IHDJ (1.5% heat inactivated NHS)
		7M1162			8M2110			10M2146			10M2154			No mAbs					7M1162			8M2110			10M2146			10M2154			No mAbs
	mAb concentration (μg/ml)	i	ii	iii	i	ii	iii	i	ii	iii	i	ii	iii					mAb concentration (μg/ml)	i	ii	iii	i	ii	iii	i	ii	iii	i	ii	iii
	62.5	6373193	7064864	6470970	2393887	3206375	3331172	4490839	5672973	5322620	6510056	5852488	6807773	13361210	13963510	12960360		62.5	10124690	9876374	10416860	9695616	10137510	10229940	12616920	13350580	14046430	10518770	10731980	11463190	13495910	14603500	14180660
	15.625	4571541	4894643	3783385	3081746	3277746	2700464	5210511	6455219	4810009	5587191	7147862	7171652	13635790	14514390	14110040		15.625	10981170	11761570	11431260	10051400	10178780	10608980	13585380	13086470	12963160	11232310	11616250	12734640	14015100	14148350	13252380
	3.90625	4405759	4186192	3995360	2244638	1591887	3869239	3455124	2787921	4604383	8471947	8960879	10720500	14245370	14588740	14015470		3.90625	10910290	12186660	11684490	9302412	10550480	11318160	11763040	12685480	13690730	12486970	14299780	13120230	13428440	13497620	13241850
	0.976563	9297228	8661040	6571657	2441986	2923644	3509116	2573274	4315543	3644018	11553800	12561880	12801610	13195700	14352430	13865180		0.976563	12450320	11460170	12272180	10274100	10677860	10236900	12643740	13556070	13400060	12519770	14353980	13853760	13922900	13322730	13579540
	0.244141	11497550	10916370	9517640	2625577	3561585	3280569	4801763	5172772	4354103	13201360	13369560	13428700	13293120	12829180	13288360		0.244141	12734410	13135660	12876690	9953719	9577175	10073600	11894090	12899910	13135710	13931620	13579650	13335020	13891840	13932620	13942220
	0.061352	12315410	13322930	10874480	2549740	4120970	4048595	5663722	6580821	6693113	13467820	13054390	12468200	12767860	13901730	13084490		0.061352	12785040	12763000	12403190	9719270	10492270	10312190	12758830	12993370	12176130	13901300	13315760	12450880	12532370	13035740	12809390
	0.015338	12735470	13225230	10613340	9332629	9657446	10008290	12621600	13094570	11232920	13856370	13479040	13019160	14353270	13300510	11965870		0.015338	13245010	13897490	13171960	12891230	13289490	11476090	13013920	13332090	12599390	14025860	13583090	12601890	13489310	14850940	11063410
	0.0038345	12707950	12960120	11577070	12672710	13052930	12172830	13757720	12540580	13090510	13873480	13853450	13168950	13723000	14633870	12347810		0.0038345	15165040	13783090	13851960	14681580	14112340	12670970	14911960	13773910	13369150	13784490	14747010	13003840	13406320	13557380	11618590
	0.000958625	13942400	13739980	11303950	13864760	13957140	12627220	14249750	13479560	13268430	13248410	14062460	12820230	13383630	13262310	12517400		0.000958625	14147380	13926960	14150930	14253460	14259540	13549260	13899510	13725180	12174550	14222160	14928050	12498360	14279860	13511760	11690690
	0.000239656	13492350	13114070	10803420	14437950	13410720	12516940	13544470	13811620	13616610	13714960	14105740	11948610	13797970	13395420	12159850		0.000239656	14472200	12144840	12096940	13892380	12990460	12168710	14132330	12293190	12946050	13687880	13491830	12247710	13809170	12902990	12025570
	5.99141e-05	13100030	13805080	10793880	13442870	13661360	11514790	14490660	12788180	13523760	13158990	13428100	12645070	14437930	14036310	11581100		5.99141e-05	14311120	13803780	12771250	14359620	13672560	12401710	13509620	13246900	11885100	13716590	14073100	11743550	13195890	13350270	11462420
	1.49785e-05	12303880	13508230	10055820	12278130	13777930	11275900	12922280	14094450	11782200	13050220	12207450	10383870	13171750	13429900	11072920		1.49785e-05	12628660	13728800	12493080	14117970	13357390	12010950	13488340	13333210	12065680	13719810	13534670	12117560	13082320	12546780	12494860
Figure S7C
Values represent dead cells/infected cells from time point 0
		VACV IHDJ (1.5% NHS)
	Hours	7M1162			8M2110			10M2146			10M2154			7D11			MGO53
	0	1	1	1	1	1	1	1	1	1	1	1	1	1	1	1	1	1	1
	1	2.01627	1.68845	1.71652	1.55357	1.42732	1.54216	2.16115	1.65569	1.36729	1.90189	1.44094	1.4997	1.53158	1.55306	1.6037	1.6801	1.34325	1.41599
	2	3.221	2.10433	2.21587	1.92639	1.61913	1.81074	2.48597	2.10817	1.61187	2.12161	1.6892	1.66572	1.65205	2.03627	1.91013	1.96609	1.52839	1.50625
	3	3.21952	2.40065	2.50401	2.10859	1.72385	1.84593	2.69648	2.28914	1.78872	2.22545	1.68457	1.67644	1.72877	2.21813	2.04366	1.98304	1.56503	1.55802
	4	3.32802	2.66873	2.81941	2.19182	1.81336	1.895	2.67148	2.23338	2.00592	2.2822	1.73486	1.64705	1.79131	2.42057	2.2683	2.03919	1.61807	1.60033
	5	3.41453	3.11506	3.39397	2.26117	1.92163	1.99226	2.91442	2.38793	2.30798	2.3777	1.80707	1.72734	1.96609	2.70711	2.43657	2.14029	1.69907	1.67713
	6	3.76546	3.64964	3.84539	2.54668	2.00072	2.10421	3.09098	2.58995	2.65846	2.62349	1.956	1.90035	2.16706	3.11326	2.77367	2.2107	1.84865	1.80628
	7	4.05314	4.17832	4.3414	2.72166	2.23763	2.28306	3.49278	2.84161	3.00239	2.81932	2.08682	2.07453	2.47292	3.55992	3.1829	2.43591	2.01095	2.08209
	8	4.31778	4.87575	5.03664	2.93396	2.61714	2.56153	4.07978	3.17039	3.39364	3.23519	2.31209	2.4157	2.89906	4.1041	3.64311	2.7142	2.18664	2.39626
	9	5.01209	5.41502	5.53316	3.29072	2.92959	2.86122	4.76473	3.64245	3.85613	3.737	2.48942	2.63963	3.39169	4.69319	4.06147	3.11015	2.47759	2.7346
	10	5.63224	5.97365	6.06617	3.74228	3.37503	3.29067	5.51052	4.15882	4.31306	4.40066	2.84234	3.00259	3.9956	5.27621	4.58692	3.46244	2.73279	3.22612
	11	6.13082	6.63522	6.5576	4.30476	3.79437	3.73775	6.36228	4.66315	4.81146	5.06774	3.18847	3.4275	4.65231	5.8364	5.08537	3.86521	3.16153	3.7444
	12	6.94702	7.38663	7.07741	4.84151	4.39504	4.04121	7.44527	5.32134	5.23429	5.88424	3.65165	3.89104	5.43281	6.51906	5.71477	4.37604	3.54861	4.32375
	13	7.70177	8.04182	7.6311	5.53497	4.97102	4.59329	8.60798	6.08061	5.6534	6.70894	4.12344	4.35805	6.27062	7.19674	6.28063	5.10673	3.99549	4.88164
	14	8.47779	8.73641	8.19034	6.2496	5.74575	5.17227	10.0501	6.82525	6.28351	7.80612	4.61807	4.90222	7.26242	7.91296	6.85903	5.72972	4.5417	5.60991
	15	9.41133	9.70397	8.54631	7.06327	6.41058	5.85066	11.6658	7.63138	6.76649	8.72854	5.11625	5.61643	8.19387	8.51981	7.39304	6.4458	5.18863	6.29029
	16	10.7539	10.3648	9.16793	7.87062	7.25214	6.47026	13.1515	8.6778	7.2071	9.92193	5.68978	6.3341	9.23244	9.26732	8.05302	7.33021	5.7414	7.13371
	17	11.7116	11.3314	9.57846	8.7981	8.03608	7.2591	14.9416	9.56951	7.88187	11.2123	6.38947	7.0579	10.2998	10.0229	8.81508	8.1187	6.45864	7.99961
	18	12.9461	12.3072	10.0194	9.93576	8.91722	8.14259	16.8334	10.7162	8.56049	12.7379	7.05158	8.06041	11.7869	10.8168	9.69284	9.20217	7.44568	8.99892
	19	14.2188	13.1669	10.7701	10.9992	9.96619	9.12237	18.9826	11.9088	9.16412	14.009	7.88091	8.81781	13.4122	11.2861	10.6226	10.4774	7.91623	10.0797
	20	15.5162	14.0663	11.3358	12.1938	11.0658	10.1422	21.3079	13.1814	9.994	15.8366	8.65625	9.87932	14.927	12.331	11.5066	11.4029	8.70163	11.3611
	21	16.6887	15.1733	12.1466	13.456	12.2478	11.2506	24.0438	14.716	10.6201	17.8148	9.52686	11.0474	16.472	13.576	12.5901	12.9586	9.63829	12.4178
	22	18.3338	15.8824	13.0375	15.0691	13.2635	12.559	26.2313	16.0453	11.3643	19.9287	10.6508	12.3181	18.1712	14.4825	13.6982	14.3726	10.7425	13.6973
	23	20.4646	16.9984	13.9435	16.4471	14.5756	13.8945	28.8207	17.8626	12.3213	22.1173	11.6967	13.4757	19.5385	15.7681	15.0292	16.0105	11.8044	15.4703
	24	22.2435	18.2139	14.9065	17.8007	16.1097	15.0192	31.9384	19.3838	13.1304	24.1978	12.8198	14.7076	21.5426	16.8614	16.084	17.3374	12.8307	16.865
Figure S7D
Values represent O.D. 650 as measured in ELISA
		Inactivated VACV IHDJ
	mAb concentration (μg/ml)	7M1162	8M2110	10M2146	10M2154	VIG	MGO53
	100	1.739	0.293	0.543	0.304	1.906	0.062
	25	1.594	0.167	0.475	0.183	1.311	0.051
	6.25	1.572	0.155	0.451	0.122	0.598	0.048
	1.5625	1.602	0.146	0.455	0.097	0.217	0.047
Figure S7E
Values represent flourecent area
		VACV IHDJ
		7M1162						8M2110						10M2146						10M2154
		i	ii	iii	iv	v	vi	i	ii	iii	iv	v	vi	i	ii	iii	iv	v	vi	i	ii	iii	iv	v	vi
	No complement	8167843	4692772	6573021	6963347	6916891	6103222	5925780	3830966	6160357	5692640	5636350	4396229	6059454	7968246	7429150	8711301	6766541	5243736	5647404	4684279	4656223	6285728	7782701	6003643
	Exogenous C1q	4609081	7736987	7234402	5486112	6383226	5830755	5199362	6084353	5420005	6442426	7607484	6614812	6810022	6858742	5520454	5856938	7113720	5243545	7607413	6645668	7027228	5332971	6738260	6374844

## Sheet: Supplemental figure 9
Figures S8B+S8C
Values represent mice weight in grams
		mice	Immunization	Day- 0	Day- 1	Day- 2	Day- 3	Day- 4	Day- 5	Day- 6	Day- 7	Day- 8	Day- 9	Day- 10	Day- 11	Day- 12	Day- 13	Day- 14			mice	Immunization	Day- 0	Day- 1	Day- 2	Day- 3	Day- 4	Day- 5	Day- 6	Day- 7	Day- 8	Day- 9	Day- 10	Day- 11	Day- 12	Day- 13	Day- 14		Below 75% body weight
	Cage 1	1.1	MGO53 (200 μg)	18.9	18.3	18.4	17.9	16.6	15	13.5										Cage 3	1.1	8M2110 (200 μg)	18.2	17.3	18.9	18	16	14.6	13.4										Below 70% body weight
		1.2		18.9	18.6	18.9	18.1	16.9	15.1	14.4	13.1										1.2		19.6	19	20.1	19.5	18.2	16.6	14.8	13.8
		1.3		18.8	18	18.2	17.9	16.5	15.7	13.7											1.3		19.2	19.2	19	18.4	16.9	15.2	13.6
		1.4		19.7	19.1	19.9	18.7	17.5	16	14.3											1.4		20.2	19.3	20	20	18.4	16.7	15.3	14.1
	Cage 2	2.1		19.7	18.7	19.2	18.7	16.9	15.4	13.8										Cage 4	2.1		18.9	18.5	19.3	18.9	17.6	15.8	14.1
		2.2		18.9	18.9	19	17.7	16.9	14.6	13.7											2.2		19.4	18.5	19.3	18.1	16.8	14.8	13.6
		2.3		19.5	19.1	19.8	18.6	17.3	15.9	14.2											2.3		15.1	14.4	15.2	15.1	14.6	13.7	12.7	11.6	11.4	X
		2.4		19	18.8	19.2	18.4	16.6	15.1	13.3											2.4		19	18.6	19.2	18.5	17.2	15.8	14
Figures S8B+S8C
Values represent FFU per gram
		mice	Weight (grams)	FFU	FFU lung/gram
	MGO53	10.1	130	390	1615.38
		10.2	86	258	4186.05
		10.3	136	408	3308.82
		10.4	107	321	1682.24
	8M2110	11.1	116	348	517.241
		11.2	143	429	2517.48
		11.3	123	369	487.805
		11.4	112	336	803.571

[truncated: 1 more sheets: Supplemental figure 10]
